# Supplementary material for: Silencing of transposable elements may not be a major driver of regulatory evolution in primate iPSCs
Source: eLife. 2018 Apr 12;7:e33084. doi: 10.7554/eLife.33084 (PMC5943035; doi:10.7554/eLife.33084)
Supplement: Supplementary file 2. [file elife-33084-supp2.zip › S1_Table.txt]

hchr	hstart	hend	peak.name.1	cchr	cstart	cend	peak.name	H3K9me3_H_H28815	H3K9me3_H_H28126	H3K9me3_H_19101	H3K9me3_H_H21194	H3K9me3_H_18511	H3K9me3_H_18489	H3K9me3_H_H21792	H3K9me3_H_H20682	H3K9me3_H_19098	H3K9me3_C_C40210	H3K9me3_C_C3647	H3K9me3_C_C3651	H3K9me3_C_C4955	H3K9me3_C_C8861	H3K9me3_C_C40280	H3K9me3_C_C3649	baseMean	log2FoldChange	lfcSE	stat	pvalue	padj	tag	Mean_H	Mean_C
chr1	1028832	1030126	Peak65	chr1	1003480	1004697	Peak65	20.6131520757698	10.0185117239389	15.4050967716113	14.5003974970628	12.2831436189243	33.0460825546647	23.1136020569718	16.2046015138746	40.7617672054797	13.7067311543672	11.300044203276	8.53075683148226	33.4050464135727	15.5058023542114	9.43583865996835	10.8692241852197	18.0437374262747	0.581814032996195	0.331701152772071	1.75403078383629	0.0794252324902618	0.233188566303589	shared	20.6607061131442	14.6790634002997
chr1	1030567	1031726	Peak66	chr1	1005138	1006298	Peak66	15.2358080560037	8.01480937915116	22.0072811023018	13.0503577473565	20.687399779241	20.4570987243162	14.4460012856074	20.5258285842412	17.4693288023484	6.85336557718359	8.07146014519712	7.39332258728463	11.1350154711909	11.9275402724703	4.71791932998417	11.7749928673213	13.36047060695	0.927562143479741	0.278028145685625	3.33621670278146	0.000849269362513371	0.00781118253539733	human	16.8771014956186	8.83908803580458
chr1	1083633	1084239	Peak70	chr1	1066713	1067348	Peak70	0.896224003294338	2.00370234478779	0.733576036743393	0.725019874853138	3.2324062155064	2.36043446819034	1.92613350474765	0	0.529373600071165	11.9933897600713	12.9143362323154	4.54973697679054	8.35126160339318	19.0840644359525	2.35895966499209	6.34038077471148	4.87493746852629	-2.37991376956504	0.483072002530591	-4.92662327168159	8.3662838220516e-07	1.98395642578777e-05	chimp	1.37854111646602	9.37030420688949
chr1	1087539	1091791	Peak71	chr1	1071346	1075957	Peak71	67.2168002470753	50.0925586196947	54.2846267190111	61.6266893625167	62.7086805808242	78.6811489396778	73.1930731804107	77.782087266598	101.639731213664	63.3936315889482	59.7288050744587	49.4783896225971	50.1075696203591	82.3000278800451	57.7945117923061	51.6288148797935	65.1035716617487	0.238519993879228	0.174694771930336	1.36535278785757	0.172142195105377	0.380389796926371	shared	69.6917106810525	59.2045357797868
chr1	1109999	1111262	Peak72	chr1	1095046	1096287	Peak72	9.85846403623771	13.0240652411206	6.60218433069054	7.25019874853138	12.2831436189243	20.4570987243162	20.2244017998503	16.2046015138746	20.1161968027042	6.85336557718359	16.1429202903942	16.4927965408657	41.7563080169659	26.2405885994347	15.3332378224486	11.7749928673213	16.288410283179	-0.37246715861676	0.318529264239585	-1.16933418819756	0.24226901391534	0.468036536485708	shared	14.00226164625	19.2277442449449
chr1	1124819	1131339	Peak74	chr1	1109261	1115701	Peak74	128.16003247109	101.186968411783	104.901373254305	96.4276433554674	94.3862614927869	106.219551068565	114.604943532485	119.914051202672	128.637784817293	137.067311543672	121.071902177957	102.369081977787	164.241478200066	98.9985842615036	79.0251487772349	109.598010534298	112.925632942435	-0.0364173374525236	0.138681433293906	-0.262597065717837	0.792861161930833	0.89741442143365	shared	110.493178845161	116.053073924645
chr1	1161100	1161939	Peak76	chr1	1151595	1152373	Peak76	0.896224003294338	0	0.733576036743393	3.62509937426569	1.29296248620256	0.786811489396778	0.963066752373825	2.16061353518328	1.05874720014233	13.7067311543672	14.5286282613548	4.54973697679054	8.35126160339318	14.3130483269644	8.2563588274723	12.680761549423	5.49397672358547	-2.73163000314741	0.441240803571286	-6.1907919236805	5.98626896087218e-10	2.83641365578987e-08	chimp	1.27967787528913	10.9123609571093
chr1	1168030	1168897	Peak77	chr1	1158308	1159175	Peak77	9.85846403623771	7.01295820675726	4.40145622046036	8.70023849823766	6.4648124310128	11.0153608515549	9.63066752373825	11.883374443508	5.82310960078281	10.2800483657754	12.9143362323154	11.9430595640752	11.1350154711909	26.2405885994347	20.0511571524327	3.62307472840656	10.68610762037	-0.710235574358854	0.329310734163961	-2.15673374924133	0.0310264157640816	0.122968465431333	shared	8.31004909025442	13.741040016233
chr1	1211519	1212829	Peak78	chr1	1190071	1191380	Peak78	24.1980480889471	7.01295820675726	15.4050967716113	17.4004769964753	15.5155498344307	16.5230412773323	18.2982682951027	19.4455218166495	17.4693288023484	6.85336557718359	9.68575217423654	7.96203970938344	11.1350154711909	2.38550805449406	3.53843949748813	8.15191813891476	12.5612705445341	1.24149131238127	0.296613294478353	4.18555518411489	2.84469944551217e-05	0.000445717830598711	human	16.8075877877394	7.10171980327021
chr1	1276408	1276958	Peak80	chr1	1250069	1250622	Peak80	3.58489601317735	8.01480937915116	1.46715207348679	10.1502782479439	4.52536870170896	1.57362297879356	3.8522670094953	4.32122707036656	4.76436240064048	3.42668278859179	8.07146014519712	2.84358561049409	8.35126160339318	16.6985563814584	3.53843949748813	8.15191813891476	5.83349300251885	-0.552547505468168	0.429058101627464	-1.28781510795926	0.197810331902501	0.413846725818057	shared	4.69488709719601	7.29741488079107
chr1	1290755	1291014	Peak81	chr1	1263631	1263890	Peak81	1.79244800658868	2.00370234478779	0	0.725019874853138	0.64648124310128	0.786811489396778	1.92613350474765	0	1.05874720014233	1.7133413942959	0	3.98101985469172	16.7025232067864	2.38550805449406	3.53843949748813	0	2.32876097946086	-1.43853358404028	0.607001395395966	-2.36990160970203	0.0177928194828492	0.0829507779997933	shared	0.993260407068627	4.04583314396517
chr1	1300529	1303612	Peak82	chr1	1273126	1276391	Peak82	46.6036481713056	67.124028550391	51.3503225720375	86.2773651075234	60.122755608419	39.3405744698389	67.4146726661677	62.6577925203151	46.0555032061913	77.1003627433154	98.4718137714049	79.0516799717356	47.3238157525614	76.33625774381	83.7430681072191	91.4826368922656	67.5285186159063	-0.450440352401713	0.176827711360335	-2.54734028358155	0.0108547528960612	0.0575791505792765	shared	58.5496292080211	79.0728049974731
chr1	1318030	1318230	Peak83	chr1	1290858	1291054	Peak83	0	1.00185117239389	0	1.45003974970628	0	0	0	0	2.11749440028466	17.133413942959	1.61429202903942	3.4123027325929	13.9187693389886	26.2405885994347	1.17947983249604	0.90576868210164	4.31087502999982	-2.88517120036959	0.657980343194855	-4.38488965545765	1.16044586937121e-05	0.000203149022159779	chimp	0.507709480264981	9.20065930823033
chr1	1319204	1319536	Peak84	chr1	1292941	1293274	Peak84	2.68867200988301	2.00370234478779	5.86860829394715	2.17505962455941	5.81833118791152	1.57362297879356	4.81533376186912	1.08030676759164	3.17624160042699	13.7067311543672	4.84287608711827	5.68717122098817	2.78375386779773	2.38550805449406	4.71791932998417	1.81153736420328	4.07096097804519	-0.532588886411652	0.438980164071939	-1.21324134892886	0.225037559515734	0.448320850799419	shared	3.24443095219669	5.13364243985041
chr1	1426003	1427822	Peak90	chr1	1407608	1409426	Peak90	37.6414081383622	21.0388746202718	10.2700645144075	17.4004769964753	19.3944372930384	36.9801400016486	36.5965365902053	25.9273624221993	25.9393064034871	13.7067311543672	11.300044203276	11.3743424419763	13.9187693389886	28.6260966539287	10.6153184924644	7.24614945681312	20.4985036701194	0.860935376160679	0.312212617088895	2.75752909728036	0.00582400297343441	0.0360638029711986	shared	25.6876229977884	13.8267788202592
chr1	1428517	1429058	Peak91	chr1	1409967	1410508	Peak91	2.68867200988301	7.01295820675726	0.733576036743393	11.6003179976502	3.2324062155064	3.93405744698389	0.963066752373825	1.08030676759164	4.23498880056932	1.7133413942959	1.61429202903942	2.27486848839527	0	2.38550805449406	1.17947983249604	0.90576868210164	2.84710054468008	1.11210258389238	0.557416698627909	1.99510094805169	0.0460318709922605	0.161591843871724	shared	3.94226113711766	1.43903692583176
chr1	1442721	1443494	Peak92	chr1	1423386	1424162	Peak92	7.1697920263547	4.00740468957558	5.86860829394715	0.725019874853138	3.2324062155064	2.36043446819034	0.963066752373825	2.16061353518328	1.58812080021349	3.42668278859179	6.4571681161577	4.54973697679054	2.78375386779773	10.7347862452233	3.53843949748813	4.5288434105082	4.0059298474222	-0.696343347551459	0.439976036969631	-1.58268471243929	0.113493344442894	0.293829725709751	shared	3.1194962951331	5.14563012893677
chr1	1453789	1455421	Peak93	chr1	1434838	1437117	Peak93	2.68867200988301	2.00370234478779	1.46715207348679	1.45003974970628	1.29296248620256	2.36043446819034	0.963066752373825	0	1.58812080021349	30.8401450973261	32.2858405807885	22.7486848839527	27.8375386779773	45.3246530353872	25.9485563149129	36.2307472840656	14.6893947849534	-4.05441112630144	0.358222305439453	-11.3181425744208	1.06708871030682e-29	6.37740840106659e-27	chimp	1.53490563164934	31.60230941063
chr1	1464219	1465748	Peak94	chr1	1447411	1448939	Peak94	17.9244800658868	14.0259164135145	16.1386728083547	10.1502782479439	15.5155498344307	18.8834757455227	17.3352015427288	14.0439879786913	23.8218120032024	20.5600967315508	11.300044203276	10.8056253198775	11.1350154711909	19.0840644359525	10.6153184924644	9.0576868210164	15.0248266322253	0.352224512730115	0.253874491626806	1.38739623060628	0.165320973772181	0.370991942923124	shared	16.4265971822529	13.2225502107612
chr1	1622022	1623063	Peak101	chr1	1608822	1609866	Peak101	0.896224003294338	1.00185117239389	2.93430414697357	0.725019874853138	2.58592497240512	4.72086893638067	4.81533376186912	7.56214737314148	2.11749440028466	29.1268037030302	19.3715043484731	18.1989479071622	44.5400618847636	29.8188506811758	35.3843949748813	29.8903665093541	14.6056311656523	-3.11931291079297	0.335947111602031	-9.2851309121781	1.61508508707146e-20	3.70768041982133e-18	chimp	3.039907626844	29.47584714412
chr1	1806036	1808685	Peak102	chr1	1739564	1742188	Peak102	34.0565121251848	41.0758980681497	20.540129028815	35.5259738678038	24.5662872378486	40.1273859592357	36.5965365902053	21.6061353518328	31.7624160042699	46.2602176459892	25.8286724646308	15.9240794187669	27.8375386779773	35.7826208174109	45.9997134673457	29.8903665093541	32.0862802021763	-0.0141596182307688	0.235393582053363	-0.0601529494018187	0.952033818752077	0.978339982261104	shared	31.7619193592606	32.5033155716393
chr1	1817421	1817745	Peak103	chr1	1753215	1753540	Peak103	5.37734401976603	4.00740468957558	2.93430414697357	5.07513912397197	0	2.36043446819034	6.74146726661677	4.32122707036656	3.17624160042699	0	1.61429202903942	0	0	7.15652416348218	2.35895966499209	0.90576868210164	2.87681918284395	0.877026327042687	0.574187538668134	1.52742138757836	0.126656261489732	0.314927520230468	shared	3.77706248732087	1.71936350565933
chr1	1834432	1835142	Peak104	chr1	1771416	1772127	Peak104	11.6509120428264	8.01480937915116	5.13503225720375	9.42525837309079	10.3436998896205	18.8834757455227	13.4829345332335	12.9636812110997	15.3518344020638	10.2800483657754	16.1429202903942	14.2179280524704	11.1350154711909	26.2405885994347	15.3332378224486	16.3038362778295	13.4315757945847	-0.432294408611534	0.273822145075444	-1.57874158970023	0.114395341129797	0.295263678923897	shared	11.6946264259791	15.6647964113634
chr1	1845261	1845432	Peak105	chr1	1782613	1782784	Peak105	0	1.00185117239389	0.733576036743393	2.17505962455941	0	0.786811489396778	0	1.08030676759164	0.529373600071165	3.42668278859179	8.07146014519712	1.70615136629645	2.78375386779773	7.15652416348218	0	0.90576868210164	1.89733248151395	-1.72670032944209	0.613729041234539	-2.81345710147391	0.00490119252657189	0.0316227719149408	shared	0.700775410084032	3.43576300192385
chr1	1856438	1861544	Peak106	chr1	1794880	1799297	Peak106	49.2923201811886	52.0962609644825	30.0766175064791	46.4012719906008	3.2324062155064	43.2746319168228	57.7840051424295	36.7304300981157	65.1129528087532	85.6670697147948	71.0288492777347	57.4404293319806	139.187693389886	144.323237296891	68.4098302847705	49.8172775155902	62.4922052272517	-0.971776434622617	0.356587523332566	-2.72521154285116	0.00642603001530932	0.0388906060258265	shared	42.6667663138199	87.9820552588068
chr1	1864092	1866843	Peak107	chr1	1802028	1804741	Peak107	28.6791681054188	29.053683999423	24.9415852492754	43.5011924911883	26.5057309671525	29.8988365970776	26.9658690664671	25.9273624221993	22.2336912029889	114.793873417825	106.543273916602	176.871024972732	425.914341773052	149.094253405879	70.7687899497626	113.221085262705	88.4321101749843	-2.40988082809188	0.295518974627894	-8.15474143792733	3.49927697937018e-16	4.64521640029944e-14	chimp	28.6341244556879	165.315234671223
chr1	1881797	1883350	Peak109	chr1	1820774	1822326	Peak109	9.85846403623771	4.00740468957558	11.0036405511509	8.70023849823766	16.162031077532	14.162606809142	4.81533376186912	19.4455218166495	18.5280760024908	3.42668278859179	11.300044203276	7.96203970938344	0	8.34927819072922	3.53843949748813	11.7749928673213	9.56467465622969	0.69377759401861	0.372866241184935	1.86066078766972	0.0627920946371613	0.199551219847359	shared	11.8537019158761	6.62163960811284
chr1	1886108	1886666	Peak110	chr1	1825077	1825624	Peak110	5.37734401976603	4.00740468957558	1.46715207348679	4.35011924911883	7.75777491721536	4.72086893638067	3.8522670094953	3.24092030277492	8.46997760113863	6.85336557718359	3.22858405807885	2.27486848839527	2.78375386779773	2.38550805449406	4.71791932998417	3.62307472840656	4.31943143145577	0.444960648688493	0.416733982952793	1.0677330548752	0.285640943437199	0.515599459314418	shared	4.80486986655023	3.69529630062003
chr1	1901744	1902777	Peak111	chr1	1837092	1838050	Peak111	13.4433600494151	6.01110703436337	8.80291244092072	13.7753776222096	6.4648124310128	6.29449191517423	10.5937342761121	7.56214737314148	7.94060400106747	8.56670697147949	16.1429202903942	12.511776686174	22.2700309423818	16.6985563814584	12.9742781574565	17.2096049599312	11.7039013457933	-0.697533450886357	0.266257332453282	-2.61977179918133	0.00879886244298384	0.0492565202019254	shared	8.98761634926854	15.1962677698965
chr1	1942114	1942742	Peak115	chr1	1878613	1879243	Peak115	0.896224003294338	2.00370234478779	0.733576036743393	2.17505962455941	2.58592497240512	1.57362297879356	0	1.08030676759164	0.529373600071165	3.42668278859179	6.4571681161577	0.568717122098817	8.35126160339318	11.9275402724703	2.35895966499209	1.81153736420328	2.9049785787596	-1.52036792892112	0.548551014080631	-2.77160717945121	0.00557803055290663	0.0348983741491849	shared	1.28642114758294	4.98598099027245
chr1	1967535	1970247	Peak116	chr1	1904305	1907029	Peak116	5.37734401976603	13.0240652411206	6.60218433069054	14.5003974970628	10.3436998896205	13.3757953197452	12.5198677808597	15.124294746283	15.8812080021349	53.1135832231728	101.700397829484	19.3363821513598	86.2963699017295	137.166713133409	33.0254353098892	8.15191813891476	34.0962285322026	-2.1899034890687	0.409490722148035	-5.34787083228966	8.89949391349724e-08	2.69231549956338e-06	chimp	11.8609840919204	62.6843999554226
chr1	1995515	1996524	Peak117	chr1	1933103	1934110	Peak117	12.5471360461207	17.0314699306962	12.4707926246377	16.6754571216222	5.17184994481024	4.72086893638067	7.7045340189906	12.9636812110997	3.17624160042699	6.85336557718359	6.4571681161577	6.25588834308699	13.9187693389886	14.3130483269644	12.9742781574565	19.0211423241344	10.7659807261723	-0.160625441185126	0.367761796043033	-0.436764892148643	0.662281862457281	0.820726310256339	shared	10.2735590483094	11.399094311996
chr1	1997234	1997757	Peak118	chr1	1934820	1935342	Peak118	5.37734401976603	2.00370234478779	2.93430414697357	1.45003974970628	1.93944372930384	0	0	2.16061353518328	1.05874720014233	3.42668278859179	4.84287608711827	3.4123027325929	5.56750773559545	1.19275402724703	4.71791932998417	5.43461209260984	2.84492809497516	-0.974150927065911	0.485349379815563	-2.00711274718451	0.044737659233733	0.158497536998109	shared	1.88046608065146	4.08495068481992
chr1	2007666	2010373	Peak120	chr1	1946159	1948871	Peak120	51.9809921910716	48.088856274907	41.8138340943734	40.6011129917757	40.0818370722794	52.7163697895841	52.0056046281865	36.7304300981157	43.4086352058355	71.9603385604277	50.0430529002221	58.5778635761782	86.2963699017295	69.1797335803278	50.7176327973299	54.3461209260984	53.0342990367777	-0.438038931263466	0.14598052331422	-3.00066694733377	0.00269389035489913	0.0198011617141439	shared	45.2697413717921	63.0173017489019
chr1	2013024	2013693	Peak121	chr1	1949988	1950667	Peak121	1.79244800658868	1.00185117239389	1.46715207348679	1.45003974970628	0	1.57362297879356	0	3.24092030277492	2.64686800035582	6.85336557718359	8.07146014519712	5.11845409888936	25.0537848101795	15.5058023542114	2.35895966499209	11.7749928673213	5.49435761262965	-2.43677295210803	0.478818319386425	-5.08913893526589	3.59693018540609e-07	9.35505665297998e-06	chimp	1.46365580934444	10.6766885025678
chr1	2027947	2030087	Peak122	chr1	1965382	1967540	Peak122	40.3300801482452	54.0999633092703	43.2809861678602	44.9512322408946	31.6775809119627	62.9449191517423	59.7101386471771	57.2562586823569	65.1129528087532	78.8137041376113	50.0430529002221	35.2604615701267	58.4588312237523	84.6855359345392	36.5638748073773	57.9691956545049	53.8224230185248	-0.150681999980826	0.216779953405441	-0.695091947450543	0.486997680886167	0.696886413795407	shared	51.0404568964736	57.3992366040191
chr1	2040958	2041224	Peak123	chr1	1978686	1978952	Peak123	3.58489601317735	1.00185117239389	1.46715207348679	0.725019874853138	0.64648124310128	0.786811489396778	0.963066752373825	4.32122707036656	3.17624160042699	6.85336557718359	4.84287608711827	1.70615136629645	0	9.54203221797625	3.53843949748813	1.81153736420328	2.81044683749016	-0.98078063303167	0.514701673044876	-1.90553224206473	0.0567109204454727	0.186064805363107	shared	1.85252747661962	4.04205744432371
chr1	2052622	2053051	Peak124	chr1	1989539	1989961	Peak124	4.48112001647169	5.00925586196947	5.86860829394715	6.52517887367824	7.75777491721536	6.29449191517423	9.63066752373825	7.56214737314148	10.5874720014233	3.42668278859179	0	3.98101985469172	2.78375386779773	3.57826208174109	3.53843949748813	5.43461209260984	5.40371793497997	0.952309506904077	0.378366114704077	2.5168995581142	0.01183925749385	0.0614509916062848	shared	7.07963519741768	3.24896716898861
chr1	2053831	2055801	Peak125	chr1	1990473	1992405	Peak125	10.7546880395321	10.0185117239389	1.46715207348679	4.35011924911883	3.87888745860768	3.14724595758711	4.81533376186912	1.08030676759164	1.05874720014233	35.9801692802138	35.5144246388673	32.9855930817314	72.3776005627409	42.9391449808931	28.307515979905	38.9480533303705	20.4764683804123	-3.0187754018941	0.348339725127637	-8.66618184528904	4.46853054898701e-18	7.79472418743371e-16	chimp	4.50788802576383	41.0075002649603
chr1	2078619	2079018	Peak126	chr1	2015448	2015861	Peak126	2.68867200988301	2.00370234478779	0.733576036743393	2.90007949941255	3.2324062155064	3.14724595758711	4.81533376186912	4.32122707036656	3.70561520049815	3.42668278859179	6.4571681161577	7.39332258728463	19.4862770745841	4.77101610898812	4.71791932998417	0.90576868210164	4.66912579902164	-0.88437195764891	0.42823206085258	-2.06516988916754	0.0389069284810974	0.143736441416787	shared	3.06087312185046	6.73687924109888
chr1	2103313	2103583	Peak127	chr1	2039238	2039508	Peak127	0.896224003294338	1.00185117239389	0.733576036743393	0	0	0	0	1.08030676759164	0	0	3.22858405807885	0.568717122098817	5.56750773559545	9.54203221797625	3.53843949748813	0	1.6348274132038	-2.0628228763265	0.682520130488476	-3.02236195561023	0.00250810449473709	0.018702242422056	shared	0.412439775558141	3.20646866160536
chr1	2150554	2150954	Peak128	chr1	2090806	2091206	Peak128	2.68867200988301	2.00370234478779	2.93430414697357	2.17505962455941	7.11129367411408	7.08130340457101	5.77840051424295	3.24092030277492	6.35248320085397	0	1.61429202903942	6.82460546518581	11.1350154711909	5.96377013623515	2.35895966499209	4.5288434105082	4.48697658749452	-0.025636035102889	0.425340473650411	-0.0602717979854402	0.951939163046354	0.978318648177116	shared	4.37401546919564	4.63221231102165
chr1	2184743	2185063	Peak129	chr1	2125395	2125715	Peak129	0	2.00370234478779	3.66788018371697	2.17505962455941	1.29296248620256	1.57362297879356	1.92613350474765	2.16061353518328	2.11749440028466	1.7133413942959	4.84287608711827	1.13743424419763	0	5.96377013623515	0	0	1.91093068250768	-0.00313528785819521	0.570541133799247	-0.00549528802124618	0.995615416598441	0.998208862478846	shared	1.87971878425287	1.95106026597814
chr1	2185355	2187572	Peak130	chr1	2126007	2128354	Peak130	26.8867200988301	20.0370234478779	23.4744331757886	25.3756956198598	28.4451746964563	13.3757953197452	20.2244017998503	12.9636812110997	34.9386576046969	17.133413942959	25.8286724646308	26.1609876165456	44.5400618847636	50.0956691443753	23.5895966499209	35.3249786019639	26.7746852049602	-0.429940879477855	0.250329907905303	-1.71749705448897	0.0858883921639171	0.245598497447612	shared	22.8579536638005	31.810482900737
chr1	2208330	2208813	Peak131	chr1	2150210	2150692	Peak131	1.79244800658868	4.00740468957558	1.46715207348679	6.52517887367824	5.17184994481024	9.44173787276134	4.81533376186912	2.16061353518328	3.70561520049815	5.14002418288769	1.61429202903942	6.25588834308699	0	3.57826208174109	2.35895966499209	2.71730604630492	3.79700414415648	0.295467276191952	0.448634493336526	0.658592418952322	0.510157532369113	0.714908474245158	shared	4.3430371064946	3.09496176400746
chr1	2209002	2209193	Peak132	chr1	2150880	2151069	Peak132	3.58489601317735	2.00370234478779	0.733576036743393	3.62509937426569	1.93944372930384	0.786811489396778	0	1.08030676759164	0.529373600071165	3.42668278859179	0	1.13743424419763	2.78375386779773	1.19275402724703	4.71791932998417	4.5288434105082	2.00441231397901	-0.563101392381072	0.55522518956032	-1.0141856006695	0.310494198166356	0.54109376727625	shared	1.58702326170418	2.54105538118951
chr1	2213169	2213583	Peak133	chr1	2154540	2154910	Peak133	0	1.00185117239389	0	0	0	1.57362297879356	0.963066752373825	0	0	11.9933897600713	4.84287608711827	3.4123027325929	8.35126160339318	8.34927819072922	20.0511571524327	5.43461209260984	4.12333865765679	-3.61447113401549	0.580897082409593	-6.22222290912955	4.90159954865644e-10	2.35986527284431e-08	chimp	0.393171211506809	8.9192682312782
chr1	2262134	2264320	Peak136	chr1	2207474	2210071	Peak136	51.9809921910716	46.0851539301192	30.0766175064791	48.5763316151602	45.9001682601909	81.0415834078682	69.3408061709154	62.6577925203151	67.2304472090379	1.7133413942959	6.4571681161577	5.11845409888936	5.56750773559545	5.96377013623515	1.17947983249604	0.90576868210164	33.112211425433	3.66879301794659	0.343346466042167	10.6853961837371	1.19139272779918e-26	5.40869387022214e-24	human	55.8766547567953	3.84364142796732
chr1	2272158	2272385	Peak137	chr1	2218202	2218490	Peak137	3.58489601317735	0	2.93430414697357	5.8001589988251	0.64648124310128	0	1.92613350474765	6.48184060554984	1.58812080021349	3.42668278859179	3.22858405807885	2.84358561049409	5.56750773559545	4.77101610898812	4.71791932998417	1.81153736420328	3.08304801928275	-0.455474997814229	0.50773601439642	-0.897070495099077	0.36968130154291	0.598024176990839	shared	2.55132614584314	3.76669042799082
chr1	2353825	2355359	Peak140	chr1	2302078	2303609	Peak140	18.8207040691811	26.0481304822413	11.7372165878943	27.5507552444192	22.6268435085448	23.6043446819034	16.372134790355	19.4455218166495	24.3511856032736	10.2800483657754	16.1429202903942	10.2369081977787	8.35126160339318	8.34927819072922	9.43583865996835	15.3980675957279	16.7969474805143	0.885419477425787	0.25203701092634	3.51305339708445	0.000442988440727283	0.0045659852075021	human	21.1729818649402	11.170617557681
chr1	2360073	2362241	Peak141	chr1	2308324	2310488	Peak141	45.7074241680112	21.0388746202718	31.5437695799659	30.4508347438318	48.486093232596	55.0768042577745	28.8920025712147	39.9713504008907	48.7023712065471	25.7001209144385	37.1287166679068	26.1609876165456	50.1075696203591	42.9391449808931	35.3843949748813	23.5499857346426	36.9275278306732	0.2214690902984	0.22553784864133	0.98195975368462	0.326119676009168	0.556553166370961	shared	38.8743916423449	34.4244172156667
chr1	2375110	2375914	Peak142	chr1	2323001	2323808	Peak142	1.79244800658868	2.00370234478779	0.733576036743393	0	5.81833118791152	0.786811489396778	0.963066752373825	1.08030676759164	2.64686800035582	0	3.22858405807885	1.70615136629645	11.1350154711909	0	0	0	1.99342884258223	0.00897117175696462	0.653722572566455	0.0137232094063153	0.989050806761612	0.995147672159565	shared	1.75834562063883	2.2956786993666
chr1	2416798	2421220	Peak143	chr1	2367156	2371410	Peak143	40.3300801482452	46.0851539301192	38.1459539106565	32.6258943683912	64.0016430670267	34.6197055334583	49.1164043710651	48.6138045416238	102.698478413806	27.4134623087344	16.1429202903942	21.0425335176562	61.24258509155	41.7463909536461	18.8716773199367	38.0422846482689	42.5461857759111	0.67923444939221	0.290084127846123	2.34150849422728	0.0192059889164961	0.0876917891209572	shared	50.6930131427102	32.0716934471695
chr1	2515029	2515430	Peak145	chr1	2468972	2469373	Peak145	7.1697920263547	1.00185117239389	0.733576036743393	5.07513912397197	1.93944372930384	3.14724595758711	2.88920025712147	4.32122707036656	4.76436240064048	0	0	3.4123027325929	0	3.57826208174109	3.53843949748813	1.81153736420328	2.7113987156568	0.601058099040943	0.512302429352306	1.17324858248447	0.240696134862549	0.466192833778219	shared	3.44909308605371	1.76293452514649
chr1	2521219	2557648	Peak146	chr1	2475184	2512999	Peak146	217.782432800524	185.342466892871	202.466986141177	205.905644458291	883.093378076348	243.911561713001	234.025220826839	293.843440784926	961.342457729235	161.054091063814	196.94362754281	164.359248286558	214.349047820425	237.358051422159	153.332378224486	131.336458904738	292.902905793013	1.02179459459267	0.349740310704355	2.92158085104586	0.00348259871641197	0.0242757011510839	shared	380.857065491468	179.818986180713
chr1	2560576	2561969	Peak147	chr1	2516113	2517518	Peak147	8.06601602964904	6.01110703436337	9.53648847766411	5.8001589988251	38.7888745860768	7.86811489396778	6.74146726661677	9.72276090832476	59.2898432079704	5.14002418288769	3.22858405807885	9.09947395358108	11.1350154711909	7.15652416348218	4.71791932998417	5.43461209260984	9.11614824051867	0.719895296046402	0.428084748317196	1.68166536854283	0.0926337470692355	0.257986336995363	shared	16.8694257114954	6.55887903597353
chr1	2693772	2975998	Peak149	chr1	2541265	2839375	Peak149	1669.66531813735	1305.41207762925	1406.99883847383	2104.73269669866	8808.95341849804	4482.46505509345	1877.01710037658	2228.67286154155	9548.31162448359	1154.79209975543	1289.8193312025	1127.19733599986	1416.93071870904	1519.56863071272	1101.6341635513	926.601361789977	2623.04828954082	1.49346266879261	0.380405857869905	3.92597179537482	8.6380277652299e-05	0.0011507783377753	human	3714.69211010359	1219.50623453155
chr1	2976685	2977699	Peak150	chr1	2840062	2841077	Peak150	0.896224003294338	7.01295820675726	0.733576036743393	1.45003974970628	15.5155498344307	2.36043446819034	2.88920025712147	5.4015338379582	11.1168456014945	0	0	2.27486848839527	0	4.77101610898812	1.17947983249604	0.90576868210164	3.53171844422985	1.4378447263348	0.6074183078158	2.36714091069318	0.0179261062327956	0.0833970211558179	shared	5.26404022174405	1.30444758742587
chr1	2978747	2979559	Peak151	chr1	2842125	2842938	Peak151	0.896224003294338	1.00185117239389	0.733576036743393	1.45003974970628	5.81833118791152	6.29449191517423	0.963066752373825	2.16061353518328	7.94060400106747	1.7133413942959	8.07146014519712	7.96203970938344	0	0	0	1.81153736420328	2.926073560433	0.0433293575125052	0.610192636049604	0.0710093091142825	0.943390346593832	0.974082877754849	shared	3.0287553726498	2.79405408758282
chr1	2979850	2980326	Peak152	chr1	2843229	2843704	Peak152	0	3.00555351718168	1.46715207348679	2.17505962455941	5.17184994481024	1.57362297879356	2.88920025712147	5.4015338379582	4.76436240064048	10.2800483657754	0	7.39332258728463	13.9187693389886	4.77101610898812	2.35895966499209	3.62307472840656	4.2995953393117	-0.824966608946469	0.468769545300704	-1.75985538569336	0.0784323294449632	0.231241663695172	shared	2.93870384828354	6.04931297063363
chr1	2981065	2982170	Peak153	chr1	2844443	2845570	Peak153	4.48112001647169	6.01110703436337	0.733576036743393	2.90007949941255	11.636662375823	6.29449191517423	4.81533376186912	9.72276090832476	17.4693288023484	1.7133413942959	3.22858405807885	13.0804938082728	33.4050464135727	4.77101610898812	8.2563588274723	0.90576868210164	8.08906685270706	-0.243505060419454	0.523431190715323	-0.465209304945467	0.641781575880678	0.808136426820385	shared	7.11827337228118	9.33722989896891
chr1	2983530	2984971	Peak154	chr1	2846930	2848370	Peak154	6.27356802306036	3.00555351718168	0.733576036743393	2.17505962455941	6.4648124310128	3.93405744698389	7.7045340189906	18.3652150490579	14.8224608019926	0	1.61429202903942	15.3553622966681	22.2700309423818	9.54203221797625	2.35895966499209	1.81153736420328	7.27694071655272	-0.0529765899982765	0.554182900371478	-0.0955940538092486	0.923842987945904	0.964875529208569	shared	7.05320410550918	7.5646020736087
chr1	2987607	2990389	Peak156	chr1	2850848	2854168	Peak156	5.37734401976603	6.01110703436337	2.20072811023018	3.62509937426569	16.162031077532	7.86811489396778	9.63066752373825	34.5698165629325	31.2330424041987	6.85336557718359	0	23.8861191281503	44.5400618847636	7.15652416348218	10.6153184924644	3.62307472840656	13.3345259359653	-0.0397507760674726	0.546092877845118	-0.0727912369491599	0.941972244360114	0.973313826392099	shared	12.9642167778883	13.8106377106358
chr1	3024143	3025945	Peak157	chr1	2888829	2890631	Peak157	27.7829441021245	23.0425769650596	21.2737050655584	17.4004769964753	34.2635058843678	26.7515906394905	40.4488035997006	46.4531910064405	35.9974048048392	23.9867795201426	24.2143804355914	31.8481588375338	52.8913234881568	31.0116047084228	16.5127176549446	28.0788291451508	30.1223745533749	0.0620047714735828	0.23964464245491	0.25873631406239	0.795838698788192	0.899332904962081	shared	30.3793554515618	29.7919705414204
chr1	3092716	3093222	Peak159	chr1	2960169	2960675	Peak159	6.27356802306036	4.00740468957558	9.53648847766411	5.8001589988251	3.87888745860768	4.72086893638067	10.5937342761121	9.72276090832476	5.82310960078281	1.7133413942959	0	5.11845409888936	2.78375386779773	3.57826208174109	0	4.5288434105082	4.87997726391034	1.07366903470766	0.424404113342364	2.52982711748964	0.0114118741155748	0.0598184112375834	shared	6.70633126325924	2.53180783617604
chr1	3098320	3099379	Peak160	chr1	2964899	2965961	Peak160	17.0282560625924	8.01480937915116	7.33576036743393	10.8752981227971	14.2225873482282	7.86811489396778	18.2982682951027	22.6864421194244	19.0574496025619	3.42668278859179	1.61429202903942	1.70615136629645	0	1.19275402724703	0	0.90576868210164	8.38953969278349	2.97841999351482	0.477287379526929	6.24030745683434	4.36711652076133e-10	2.11983248195228e-08	human	13.9318873545844	1.26366412761091
chr1	3107101	3110817	Peak161	chr1	2974047	2977922	Peak161	5.37734401976603	3.00555351718168	4.40145622046036	16.6754571216222	3.87888745860768	6.29449191517423	10.5937342761121	43.2122707036656	90.5228856121691	70.2469971661318	87.1717695681289	81.8952655822297	80.7288621661341	124.046418833691	82.563588274723	68.8384198397246	45.969712091851	-2.19828098635969	0.450912476050844	-4.87518332961765	1.08707451077004e-06	2.51203721747922e-05	chimp	20.4402312049732	85.0701887758233
chr1	3155838	3156044	Peak162	chr1	3028093	3028301	Peak162	1.79244800658868	6.01110703436337	1.46715207348679	1.45003974970628	5.81833118791152	1.57362297879356	3.8522670094953	6.48184060554984	2.64686800035582	0	3.22858405807885	3.98101985469172	2.78375386779773	4.77101610898812	2.35895966499209	0.90576868210164	3.07017368018133	0.282667956378323	0.485499176034194	0.582221289616391	0.560417634936923	0.752390235708665	shared	3.45485296069457	2.57558603380716
chr1	3171773	3173171	Peak163	chr1	3044714	3046143	Peak163	8.96224003294338	5.00925586196947	8.06933640417733	7.97521862338452	15.5155498344307	14.162606809142	5.77840051424295	14.0439879786913	15.3518344020638	0	8.07146014519712	5.11845409888936	11.1350154711909	3.57826208174109	7.07687899497626	1.81153736420328	8.22875241357772	1.06017846462021	0.375915760732924	2.82025542784686	0.00479854365680077	0.0310993054512274	shared	10.5409367178939	5.255944022314
chr1	3214500	3216472	Peak165	chr1	3088085	3089620	Peak165	11.6509120428264	7.01295820675726	11.7372165878943	15.2254173719159	21.3338810223422	20.4570987243162	11.5568010284859	19.4455218166495	32.8211632044122	13.7067311543672	12.9143362323154	12.511776686174	2.78375386779773	26.2405885994347	12.9742781574565	6.34038077471148	14.9195509673661	0.385018291882826	0.339174467283874	1.13516295895169	0.256307046221892	0.483722304046066	shared	16.8045522228444	12.4959779246081
chr1	3216557	3217554	Peak166	chr1	3089705	3090671	Peak166	2.68867200988301	6.01110703436337	9.53648847766411	5.07513912397197	12.9296248620256	4.72086893638067	5.77840051424295	5.4015338379582	12.7049664017079	1.7133413942959	4.84287608711827	3.98101985469172	5.56750773559545	2.38550805449406	0	1.81153736420328	5.32178698053728	1.28422313235114	0.444728067975203	2.88765927951898	0.00388120043267986	0.026377860548229	shared	7.20520013313309	2.90025578434267
chr1	3218360	3220092	Peak167	chr1	3091468	3093193	Peak167	9.85846403623771	6.01110703436337	5.86860829394715	6.52517887367824	9.6972186465192	6.29449191517423	6.74146726661677	11.883374443508	13.7637136018503	5.14002418288769	3.22858405807885	2.27486848839527	0	1.19275402724703	4.71791932998417	2.71730604630492	5.99469251529956	1.48673779095623	0.401559919678705	3.70240583807715	0.000213564633895755	0.00248702802550871	human	8.515958234655	2.75306516184256
chr1	3230362	3230731	Peak168	chr1	3103374	3103741	Peak168	0.896224003294338	0	0.733576036743393	0	1.29296248620256	0	0.963066752373825	5.4015338379582	1.58812080021349	1.7133413942959	3.22858405807885	0.568717122098817	2.78375386779773	0	2.35895966499209	0.90576868210164	1.40216304413443	-0.24307860911019	0.638357111891675	-0.380787813877193	0.703360702385581	0.845304634071575	shared	1.20838710186509	1.65130354133786
chr1	3256353	3262463	Peak173	chr1	3132233	3138282	Peak173	76.1790402800187	85.1573496534811	72.6240276375959	88.4524247320828	111.841255056521	97.5646246852005	96.3066752373825	89.6654617101061	114.874071215443	125.0739217836	88.7860615971683	92.7008909021072	141.971447257684	96.6130762070095	79.0251487772349	86.9537934817574	96.4868293883996	-0.096197475184682	0.146480008733928	-0.656727672370766	0.511356037864335	0.715805466321231	shared	92.518325578648	101.589191429509
chr1	3275182	3276046	Peak174	chr1	3152429	3153228	Peak174	0.896224003294338	6.01110703436337	3.66788018371697	0.725019874853138	3.87888745860768	0.786811489396778	6.74146726661677	4.32122707036656	4.76436240064048	3.42668278859179	0	1.70615136629645	0	2.38550805449406	0	1.81153736420328	2.5701791472151	1.06019717242906	0.553083801302017	1.91688342694768	0.0552527430027369	0.182813949476053	shared	3.5325540868729	1.33283993908366
chr1	3276061	3276513	Peak175	chr1	3153243	3153694	Peak175	0.896224003294338	2.00370234478779	0	0	0	1.57362297879356	2.88920025712147	3.24092030277492	1.58812080021349	0	3.22858405807885	2.84358561049409	0	7.15652416348218	2.35895966499209	0.90576868210164	1.7928258041334	-0.789238926853697	0.600630365595739	-1.31401769218059	0.188840250476212	0.402318315764188	shared	1.35464340966506	2.35620316844983
chr1	3325196	3325791	Peak177	chr1	3202613	3203219	Peak177	3.58489601317735	3.00555351718168	0.733576036743393	1.45003974970628	1.29296248620256	2.36043446819034	3.8522670094953	2.16061353518328	4.23498880056932	1.7133413942959	1.61429202903942	6.82460546518581	5.56750773559545	16.6985563814584	9.43583865996835	5.43461209260984	4.37275533591267	-1.33878636245032	0.44458397124324	-3.01132395463229	0.00260111182391108	0.0192500486421659	shared	2.51948129071661	6.75553625116474
chr1	3332479	3334437	Peak178	chr1	3210356	3212319	Peak178	26.8867200988301	29.053683999423	20.540129028815	34.8009539929506	26.5057309671525	33.8328940440615	31.7812028283362	31.3288962601575	39.7030200053373	35.9801692802138	37.1287166679068	34.6917444480279	41.7563080169659	34.5898667901639	27.128036147409	26.2672917809476	31.9984602722937	-0.113661625179312	0.17974142892446	-0.632361864815712	0.527150447034124	0.727647633977963	shared	30.4925812472293	33.9345904473764
chr1	3362506	3362702	Peak180	chr1	3240614	3240810	Peak180	2.68867200988301	1.00185117239389	3.66788018371697	2.90007949941255	1.93944372930384	0.786811489396778	0.963066752373825	2.16061353518328	5.29373600071164	5.14002418288769	1.61429202903942	2.27486848839527	5.56750773559545	5.96377013623515	3.53843949748813	1.81153736420328	2.95703711288876	-0.397640677854124	0.468732360502382	-0.848332036277456	0.396253080911872	0.621677260635928	shared	2.3780171524862	3.70149134769206
chr1	3363059	3363285	Peak181	chr1	3241167	3241393	Peak181	6.27356802306036	5.00925586196947	2.20072811023018	3.62509937426569	3.2324062155064	3.93405744698389	1.92613350474765	2.16061353518328	3.17624160042699	0	1.61429202903942	0.568717122098817	8.35126160339318	0	4.71791932998417	3.62307472840656	3.150835530331	0.54676831442591	0.489255096435907	1.1175526190917	0.263758114433344	0.491711111697697	shared	3.50423374137488	2.69646640184602
chr1	3364457	3365292	Peak182	chr1	3242560	3243423	Peak182	5.37734401976603	8.01480937915116	5.13503225720375	6.52517887367824	8.40425616031664	3.14724595758711	2.88920025712147	6.48184060554984	4.23498880056932	0	0	1.13743424419763	8.35126160339318	1.19275402724703	1.17947983249604	1.81153736420328	3.99264771140505	1.64348320952444	0.484857792639002	3.38961904804959	0.000699898117257029	0.0066417639772558	human	5.57887736788262	1.95320958164817
chr1	3366088	3366736	Peak184	chr1	3244213	3244879	Peak184	3.58489601317735	1.00185117239389	2.93430414697357	2.90007949941255	4.52536870170896	2.36043446819034	0	7.56214737314148	4.76436240064048	3.42668278859179	4.84287608711827	3.98101985469172	5.56750773559545	10.7347862452233	3.53843949748813	1.81153736420328	3.97101833428441	-0.452737320446252	0.445735977138624	-1.01570737761078	0.309768753765538	0.540341446790783	shared	3.29260486395985	4.8432642247017
chr1	3400535	3402714	Peak185	chr1	3282581	3285105	Peak185	28.6791681054188	22.0407257926657	9.53648847766411	22.4756161204473	24.5662872378486	26.7515906394905	27.9289358188409	18.3652150490579	17.4693288023484	29.1268037030302	20.9857963775125	23.8861191281503	44.5400618847636	44.1318990081401	24.7690764824169	25.3615230988459	25.6634147329151	-0.425097385893308	0.234808412013579	-1.81040100841329	0.070233623038546	0.215092558582178	shared	21.9792617826425	30.4001828118371
chr1	3402946	3406996	Peak186	chr1	3285338	3289352	Peak186	45.7074241680112	37.0684933785741	24.208009212532	36.97601361751	36.849430856773	58.2240502153616	48.1533376186912	24.8470556546077	41.820514405622	56.5402660117646	40.3573007259856	42.0850670353125	61.24258509155	56.0594392806104	45.9997134673457	38.9480533303705	43.4429221294139	-0.275283054990804	0.19401505387798	-1.41887471868	0.155935544053012	0.35798603408144	shared	39.3171476808537	48.7474892775628
chr1	3434384	3435867	Peak189	chr1	3318202	3319704	Peak189	17.9244800658868	18.0333211030901	9.53648847766411	16.6754571216222	12.9296248620256	16.5230412773323	15.4090680379812	22.6864421194244	20.1161968027042	8.56670697147949	17.7572123194337	9.09947395358108	5.56750773559545	26.2405885994347	9.43583865996835	10.8692241852197	14.8356670182777	0.37067801801319	0.277289637024563	1.33679001491266	0.181291189415848	0.392537759801705	shared	16.648235540859	12.5052217749589
chr1	3457360	3457537	Peak190	chr1	3342331	3342508	Peak190	0.896224003294338	3.00555351718168	0.733576036743393	2.17505962455941	1.29296248620256	0	3.8522670094953	0	3.17624160042699	1.7133413942959	0	0	2.78375386779773	5.96377013623515	3.53843949748813	4.5288434105082	2.1037520365143	-0.504025818901032	0.595596604361452	-0.846253681115939	0.39741124120913	0.622809252247083	shared	1.68132047532263	2.64687832947501
chr1	3474631	3476277	Peak191	chr1	3360235	3361860	Peak191	7.1697920263547	8.01480937915116	16.872248845098	6.52517887367824	10.9901811327218	15.7362297879356	10.5937342761121	16.2046015138746	19.0574496025619	20.5600967315508	14.5286282613548	12.511776686174	25.0537848101795	19.0840644359525	12.9742781574565	10.8692241852197	14.171629919086	-0.313446474639701	0.279179665625351	-1.12274106331345	0.261547482653757	0.489374097278021	shared	12.3515806041653	16.511693323984
chr1	3488496	3489690	Peak192	chr1	3375636	3376971	Peak192	2.68867200988301	5.00925586196947	4.40145622046036	5.07513912397197	7.75777491721536	7.86811489396778	0.963066752373825	6.48184060554984	8.46997760113863	20.5600967315508	20.9857963775125	8.53075683148226	11.1350154711909	45.3246530353872	15.3332378224486	11.7749928673213	11.397490445214	-1.6622313962837	0.376346685917036	-4.41675576930716	1.00193328504074e-05	0.000178510483471372	chimp	5.41281088739225	19.0920784481276
chr1	3491613	3493419	Peak194	chr1	3378897	3380710	Peak194	36.7451841350678	33.0610886889985	30.8101935432225	28.2757751192724	18.7479560499371	14.162606809142	14.4460012856074	41.0516571684823	29.115548003914	3.42668278859179	3.22858405807885	2.84358561049409	2.78375386779773	4.77101610898812	0	3.62307472840656	16.6932942478751	2.96719829198956	0.383174618344105	7.74372348777264	9.65468543356793e-15	1.03756369816497e-12	human	27.3795567559605	2.95381388033673
chr1	3499987	3503517	Peak195	chr1	3388055	3390789	Peak195	51.9809921910716	37.0684933785741	16.872248845098	53.6514707391322	57.5368306360139	33.8328940440615	76.0822734375322	29.1682827249743	52.4079864070453	15.4200725486631	30.6715485517491	18.1989479071622	13.9187693389886	32.2043587356698	17.6921974874406	18.1153736420328	34.6764212884506	1.06914404384796	0.284837508319203	3.75352266685966	0.00017436675706692	0.0020921352142713	human	45.4001636003892	20.8887526016723
chr1	3505103	3505961	Peak196	chr1	3391524	3392383	Peak196	5.37734401976603	6.01110703436337	0	1.45003974970628	2.58592497240512	3.14724595758711	3.8522670094953	2.16061353518328	0.529373600071165	0	3.22858405807885	0.568717122098817	0	1.19275402724703	0	3.62307472840656	2.10794036340056	0.813780964826012	0.605085898414667	1.34490155357798	0.178657028480296	0.389139289055746	shared	2.79043509761974	1.23044713369018
chr1	3522510	3523744	Peak198	chr1	3409364	3410597	Peak198	2.68867200988301	1.00185117239389	2.20072811023018	2.17505962455941	2.58592497240512	5.50768042577745	1.92613350474765	2.16061353518328	3.70561520049815	11.9933897600713	12.9143362323154	2.84358561049409	11.1350154711909	27.4333426266817	2.35895966499209	13.5865302315246	6.63858988455926	-1.87393856356216	0.449973646665371	-4.16455180753228	3.11964785362813e-05	0.000482288977607067	chimp	2.66136428396424	11.7521656567529
chr1	3524096	3525871	Peak199	chr1	3411449	3413222	Peak199	1.79244800658868	3.00555351718168	0.733576036743393	0.725019874853138	1.29296248620256	3.93405744698389	0	3.24092030277492	1.58812080021349	66.82031437754	74.2574333358135	17.6302307850633	86.2963699017295	112.118878561221	17.6921974874406	57.0634269724033	28.0119693682971	-4.5761834501692	0.445326506206156	-10.2760185760215	9.03845790205857e-25	3.46944513323409e-22	chimp	1.81251760794908	61.6969787744587
chr1	3532939	3533127	Peak202	chr1	3420815	3421003	Peak202	1.79244800658868	2.00370234478779	0.733576036743393	1.45003974970628	1.93944372930384	1.57362297879356	0.963066752373825	4.32122707036656	5.29373600071164	0	0	1.70615136629645	0	2.38550805449406	0	0.90576868210164	1.56676817326673	1.01393195588483	0.606077738231779	1.67294043639181	0.094339022392025	0.261110568179248	shared	2.23009585215284	0.713918300413165
chr1	3536910	3537790	Peak203	chr1	3424792	3425673	Peak203	8.96224003294338	29.053683999423	5.13503225720375	15.950437246769	0.64648124310128	1.57362297879356	1.92613350474765	12.9636812110997	0	6.85336557718359	3.22858405807885	7.39332258728463	5.56750773559545	14.3130483269644	14.1537579899525	12.680761549423	8.77510376866023	-0.129095540510195	0.568949993548189	-0.226901383204359	0.820500426463383	0.912890268446562	shared	8.46792360823125	9.17004968921177
chr1	3567125	3567634	Peak204	chr1	3455067	3455576	Peak204	0	0	0	0	1.93944372930384	3.93405744698389	0.963066752373825	6.48184060554984	5.82310960078281	1.7133413942959	3.22858405807885	3.4123027325929	5.56750773559545	1.19275402724703	0	2.71730604630492	2.31083213306933	-0.139297348609618	0.639187325457285	-0.2179288341019	0.827484560673509	0.916507721249581	shared	2.12683534833269	2.54739942773072
chr1	3596643	3596865	Peak205	chr1	3484232	3484454	Peak205	4.48112001647169	3.00555351718168	2.93430414697357	4.35011924911883	6.4648124310128	1.57362297879356	3.8522670094953	2.16061353518328	4.76436240064048	6.85336557718359	6.4571681161577	2.84358561049409	2.78375386779773	3.57826208174109	5.89739916248022	3.62307472840656	4.10146152682076	-0.176772772953781	0.397487305503675	-0.444725581184999	0.656518080227009	0.817377824384008	shared	3.73186392054124	4.57665844918014
chr1	3599413	3600012	Peak206	chr1	3486644	3487242	Peak206	1.79244800658868	4.00740468957558	2.20072811023018	0.725019874853138	9.05073740341792	3.93405744698389	5.77840051424295	3.24092030277492	7.4112304009963	1.7133413942959	4.84287608711827	2.27486848839527	0	1.19275402724703	2.35895966499209	3.62307472840656	3.38417632125742	0.731264059781195	0.49355431071721	1.48162835153553	0.138439210908959	0.3326458355087	shared	4.23788297218484	2.28655348435073
chr1	3674138	3674391	Peak208	chr1	3563199	3563452	Peak208	3.58489601317735	3.00555351718168	1.46715207348679	2.17505962455941	0.64648124310128	1.57362297879356	2.88920025712147	2.16061353518328	7.4112304009963	3.42668278859179	1.61429202903942	3.4123027325929	8.35126160339318	1.19275402724703	1.17947983249604	0.90576868210164	2.81227195869145	0.154331024454703	0.517022647273018	0.298499544011671	0.765321924087636	0.881573110221927	shared	2.76820107151124	2.86893452792315
chr1	3676406	3677483	Peak210	chr1	3567093	3568170	Peak210	11.6509120428264	12.0222140687267	8.80291244092072	11.6003179976502	17.4549935637346	7.86811489396778	11.5568010284859	14.0439879786913	14.8224608019926	5.14002418288769	4.84287608711827	0.568717122098817	5.56750773559545	4.77101610898812	5.89739916248022	2.71730604630492	8.70797257890436	1.64192638214264	0.361398914741643	4.54325211052839	5.53929362984817e-06	0.000106472605281443	human	12.2025238685551	4.21497806363907
chr1	3682673	3686516	Peak211	chr1	3573601	3577738	Peak211	56.4621122075433	33.0610886889985	27.1423133595056	41.3261328666289	49.7790557187986	73.9602800032972	69.3408061709154	34.5698165629325	57.1723488076858	5.14002418288769	8.07146014519712	7.96203970938344	19.4862770745841	8.34927819072922	4.71791932998417	9.0576868210164	31.5999149900055	2.45210054087275	0.296108709356069	8.28108212759157	1.22060969036853e-16	1.74108356256978e-14	human	49.2015504873673	8.96924077911173
chr1	3715917	3718118	Peak212	chr1	3609002	3611339	Peak212	27.7829441021245	29.053683999423	21.2737050655584	19.5755366210347	23.9198059947474	17.3098527667291	36.5965365902053	36.7304300981157	31.2330424041987	18.8467553372549	12.9143362323154	27.8671389828421	30.621292545775	46.5174070626342	23.5895966499209	21.7384483704394	26.5981570514574	0.0370713210998667	0.241645644265855	0.153411915255055	0.878073449098768	0.942043054843383	shared	27.052837515793	26.013567883026
chr1	3719039	3727128	Peak213	chr1	3612260	3620386	Peak213	150.565632553449	107.198075446147	148.182359422165	116.728199851355	144.811798454687	145.560125538404	196.46561748426	159.885401603563	186.868880825121	159.340749669518	124.300486236036	139.33569491421	217.132801688223	116.889894670209	112.050584087124	148.546063864669	148.366397894321	0.0714814449257466	0.158942148016941	0.449732470698256	0.652903355238683	0.814933984250332	shared	150.696232353239	145.370896447141
chr1	3741393	3741679	Peak214	chr1	3636109	3636397	Peak214	0.896224003294338	1.00185117239389	0	0	0	0	0	0	1.05874720014233	34.2668278859179	30.6715485517491	15.3553622966681	105.782646976314	69.1797335803278	9.43583865996835	22.644217052541	18.1433123362073	-5.37017336690147	0.568813557767593	-9.44100803078189	3.6921015402159e-21	9.06337342043779e-19	chimp	0.328535819536729	41.048025000498
chr1	3753032	3755139	Peak216	chr1	3649681	3651785	Peak216	17.9244800658868	28.0518328270291	29.3430414697357	26.8257353695661	20.687399779241	36.1933285122518	22.150535304598	30.2485894925659	16.4105816022061	18.8467553372549	9.68575217423654	15.9240794187669	5.56750773559545	17.8913104087055	12.9742781574565	21.7384483704394	20.653978501596	0.680567439587078	0.242877545534681	2.80210110856007	0.00507709589068865	0.0325015825792697	shared	25.3150582692312	14.6611616574936
chr1	3794406	3796916	Peak218	chr1	3692858	3695698	Peak218	43.9149761614226	28.0518328270291	33.7444976901961	31.9008744935381	50.4255369618998	39.3405744698389	57.7840051424295	36.7304300981157	59.8192168080416	44.5468762516933	51.6573449292616	44.9286526458066	75.1613544305386	44.1318990081401	35.3843949748813	39.8538220124721	44.8360180565816	-0.123369516809178	0.198388617946959	-0.621857836834982	0.534035351637387	0.732762515000869	shared	42.4124382947235	47.9520491789705
chr1	3814474	3815206	Peak219	chr1	3715193	3715906	Peak219	10.7546880395321	8.01480937915116	9.53648847766411	13.0503577473565	7.11129367411408	10.2285493621581	15.4090680379812	14.0439879786913	10.5874720014233	18.8467553372549	9.68575217423654	10.8056253198775	5.56750773559545	11.9275402724703	11.7947983249604	9.0576868210164	11.0263987927177	-0.0431927858810122	0.265390003521262	-0.162752120682465	0.870713607670863	0.938712636055764	shared	10.9707460775635	11.0979522836302
chr1	3834154	3836240	Peak220	chr1	3735416	3737584	Peak220	29.5753921087131	30.0555351718168	31.5437695799659	27.5507552444192	20.687399779241	44.8482548956164	18.2982682951027	32.4092030277492	31.2330424041987	1.7133413942959	3.22858405807885	13.6492109303716	2.78375386779773	13.1202942997173	31.8459554773932	5.43461209260984	21.123585789193	1.345067636639	0.361681228271972	3.71893128948222	0.00020006745999228	0.00235404179832418	human	29.5779578340914	10.2536788743235
chr1	4007497	4010930	Peak222	chr1	3823739	3827152	Peak222	54.6696642009546	44.0814515853314	35.2116497636829	50.0263713648665	51.7184994481024	47.2086893638067	43.3380038568221	54.015338379582	73.5829304098919	34.2668278859179	43.5858847840644	46.634804012103	41.7563080169659	44.1318990081401	40.1023143048655	38.9480533303705	46.4549181072167	0.280924801763476	0.171058341843314	1.64227478611244	0.100533070005558	0.272099752681656	shared	50.4280664858934	41.3465844774896
chr1	4012628	4012888	Peak223	chr1	3828842	3829102	Peak223	6.27356802306036	2.00370234478779	1.46715207348679	1.45003974970628	0.64648124310128	0	0.963066752373825	2.16061353518328	2.64686800035582	0	3.22858405807885	1.70615136629645	0	1.19275402724703	0	0.90576868210164	1.54029686598621	0.624264729747624	0.616187983813623	1.01310760051505	0.311008768283446	0.541610671386289	shared	1.95683241356171	1.00475116196057
chr1	4015688	4017198	Peak224	chr1	3831870	3833396	Peak224	1.79244800658868	2.00370234478779	1.46715207348679	0.725019874853138	1.93944372930384	2.36043446819034	4.81533376186912	1.08030676759164	2.11749440028466	25.7001209144385	20.9857963775125	18.767665029261	22.2700309423818	28.6260966539287	17.6921974874406	15.3980675957279	10.4838319017279	-3.18844496668691	0.345023784014154	-9.24123238575377	2.43674268827069e-20	5.49594120783499e-18	chimp	2.03348171410622	21.3485678572416
chr1	4024785	4031490	Peak225	chr1	3840991	3847697	Peak225	103.961984382143	94.1740102050261	33.7444976901961	97.8776831051736	119.599029973737	114.87447745193	150.238413370317	102.629142921206	136.049015218289	63.3936315889482	54.8859289873404	66.5399032855616	83.5126160339318	54.8666852533634	70.7687899497626	57.0634269724033	87.761202274333	0.709649189196021	0.22804592774127	3.11186959672945	0.00185906599378553	0.0147502703053871	shared	105.905361590891	64.4329974387588
chr1	4032574	4032880	Peak226	chr1	3848781	3849087	Peak226	0.896224003294338	1.00185117239389	2.20072811023018	2.17505962455941	3.2324062155064	3.14724595758711	1.92613350474765	4.32122707036656	2.11749440028466	1.7133413942959	6.4571681161577	2.27486848839527	2.78375386779773	3.57826208174109	2.35895966499209	0.90576868210164	2.56815577215323	-0.17702153807876	0.477447015674314	-0.370766875207601	0.710811175372815	0.849834275916943	shared	2.33537445099669	2.86744604221163
chr1	4049629	4049956	Peak227	chr1	3866015	3866342	Peak227	0.896224003294338	2.00370234478779	2.20072811023018	4.35011924911883	3.2324062155064	4.72086893638067	3.8522670094953	3.24092030277492	6.88185680092514	3.42668278859179	0	3.4123027325929	2.78375386779773	3.57826208174109	3.53843949748813	1.81153736420328	3.12062945655803	0.359498070254405	0.458776640965305	0.783601513577479	0.433273967409869	0.653853296310036	shared	3.48656588583484	2.65013976177356
chr1	4051543	4052429	Peak228	chr1	3868198	3869102	Peak228	5.37734401976603	11.0203628963328	4.40145622046036	7.25019874853138	6.4648124310128	5.50768042577745	5.77840051424295	11.883374443508	13.2343400017791	8.56670697147949	3.22858405807885	6.82460546518581	11.1350154711909	5.96377013623515	5.89739916248022	4.5288434105082	7.3164308985356	0.313983737730242	0.342787779782748	0.91597121090267	0.359681994843036	0.588842648592301	shared	7.87977441126788	6.59213209645123
chr1	4066290	4068398	Peak229	chr1	3884482	3886597	Peak229	9.85846403623771	13.0240652411206	14.6715207348679	18.8505167461816	26.5057309671525	17.3098527667291	24.0766688093456	25.9273624221993	21.1749440028466	15.4200725486631	11.300044203276	11.3743424419763	11.1350154711909	3.57826208174109	10.6153184924644	9.96345550311804	15.2991022793194	0.856266991702138	0.278004728668994	3.08004470212322	0.00206969528431856	0.0160759608635019	shared	19.0443473029645	10.4837872489185
chr1	4076262	4076734	Peak230	chr1	3894383	3894831	Peak230	5.37734401976603	5.00925586196947	1.46715207348679	1.45003974970628	1.29296248620256	2.36043446819034	1.92613350474765	1.08030676759164	3.17624160042699	1.7133413942959	4.84287608711827	2.84358561049409	11.1350154711909	0	3.53843949748813	3.62307472840656	3.1772627075676	-0.386591583492509	0.476710601731804	-0.810956546986979	0.417390625046155	0.640298519611699	shared	2.57109672578753	3.95661896985626
chr1	4090189	4092147	Peak231	chr1	3909074	3911015	Peak231	19.7169280724754	22.0407257926657	16.1386728083547	19.5755366210347	16.8085123206333	11.8021723409517	7.7045340189906	22.6864421194244	11.1168456014945	20.5600967315508	11.300044203276	15.9240794187669	11.1350154711909	16.6985563814584	29.4869958124011	17.2096049599312	16.8690476671625	-0.130664898716819	0.258218028548347	-0.506025467901653	0.612838771090218	0.788350197641636	shared	16.398929966225	17.473484711225
chr1	4098849	4101161	Peak232	chr1	3917719	3920025	Peak232	24.1980480889471	21.0388746202718	29.3430414697357	43.5011924911883	20.0409185361397	24.3911561713001	39.4857368473268	30.2485894925659	13.2343400017791	37.6935106745097	35.5144246388673	35.2604615701267	47.3238157525614	35.7826208174109	35.3843949748813	27.1730604630492	31.2258866631663	-0.388184727522187	0.230318857549367	-1.68542312015846	0.0919069660663083	0.256623943661348	shared	27.2757664132505	36.3046126987724
chr1	4126275	4126893	Peak234	chr1	3944080	3944675	Peak234	2.68867200988301	3.00555351718168	1.46715207348679	8.70023849823766	7.75777491721536	0	5.77840051424295	7.56214737314148	6.88185680092514	10.2800483657754	12.9143362323154	11.9430595640752	8.35126160339318	13.1202942997173	11.7947983249604	13.5865302315246	7.86450777037972	-1.19377097282283	0.361319161477836	-3.30392378843173	0.000953417469314518	0.00859167560686137	chimp	4.87131063381267	11.7129040888231
chr1	4137912	4142291	Peak235	chr1	3955883	3960708	Peak235	60.943232224015	50.0925586196947	38.1459539106565	44.9512322408946	61.4157180946216	59.7976731941552	57.7840051424295	52.9350316119903	54.5254808073299	18.8467553372549	24.2143804355914	24.4548362502491	25.0537848101795	22.6623265176936	18.8716773199367	14.4922989136262	39.3241840893949	1.32299621356748	0.18452482403258	7.16974651244698	7.51367588864804e-13	5.93890669765561e-11	human	53.3989873161986	21.2280085120759
chr1	4148722	4149470	Peak239	chr1	3967157	3967905	Peak239	2.68867200988301	6.01110703436337	4.40145622046036	3.62509937426569	7.11129367411408	11.0153608515549	3.8522670094953	7.56214737314148	6.35248320085397	3.42668278859179	6.4571681161577	3.4123027325929	11.1350154711909	8.34927819072922	3.53843949748813	1.81153736420328	5.67189443181788	0.257899012059141	0.387126454020153	0.666188035927184	0.505290919145248	0.711323010026205	shared	5.8466540831258	5.44720345156485
chr1	4150628	4154504	Peak240	chr1	3969062	3972935	Peak240	32.2640641185962	34.0629398613924	27.1423133595056	26.100715494713	32.9705433981653	48.7823123426003	52.0056046281865	52.9350316119903	60.8779640081839	23.9867795201426	29.0572565227096	22.1799677618539	11.1350154711909	34.5898667901639	24.7690764824169	34.4192099198623	34.2049163307296	0.609796889070254	0.238817554158673	2.55340061252407	0.0106676718885755	0.0568313207539176	shared	40.7934987581482	25.7338817811914
chr1	4155884	4158377	Peak241	chr1	3974069	3976562	Peak241	24.1980480889471	28.0518328270291	17.6058248818414	28.2757751192724	34.2635058843678	29.8988365970776	30.8181360759624	32.4092030277492	32.291789604341	23.9867795201426	25.8286724646308	10.8056253198775	11.1350154711909	27.4333426266817	21.2306369849288	19.9269110062361	24.8849959687673	0.521118245232955	0.22278848081002	2.33907176591114	0.0193317196234029	0.0881323322571706	shared	28.6458835673987	20.0495690562412
chr1	4164553	4165012	Peak242	chr1	3982447	3982906	Peak242	2.68867200988301	4.00740468957558	2.93430414697357	4.35011924911883	3.87888745860768	7.08130340457101	4.81533376186912	7.56214737314148	10.0580984013521	8.56670697147949	3.22858405807885	9.6681910756799	0	7.15652416348218	3.53843949748813	7.24614945681312	5.42380410738213	-0.211020031823138	0.382548412893685	-0.551616539791483	0.581211102037116	0.767038144313558	shared	5.26403005501027	5.62922788900309
chr1	4182211	4183498	Peak244	chr1	4000369	4001656	Peak244	6.27356802306036	8.01480937915116	4.40145622046036	3.62509937426569	6.4648124310128	12.5889838303485	5.77840051424295	4.32122707036656	10.0580984013521	5.14002418288769	11.300044203276	4.54973697679054	13.9187693389886	15.5058023542114	3.53843949748813	8.15191813891476	7.7269493710511	-0.258254589831376	0.358486459462832	-0.720402634504948	0.471277128415173	0.684530077351224	shared	6.83627280491783	8.87210495607959
chr1	4193789	4194005	Peak246	chr1	4013718	4013934	Peak246	0.896224003294338	1.00185117239389	0	0.725019874853138	1.29296248620256	3.93405744698389	0	6.48184060554984	3.17624160042699	1.7133413942959	0	1.13743424419763	5.56750773559545	3.57826208174109	1.17947983249604	1.81153736420328	2.03098499013963	-0.00336748912332213	0.596083388511976	-0.00564935911354368	0.995492487561289	0.998199232764774	shared	1.94535524330052	2.14108037893277
chr1	4195610	4195958	Peak247	chr1	4015538	4015886	Peak247	0.896224003294338	2.00370234478779	2.93430414697357	5.8001589988251	2.58592497240512	0	1.92613350474765	4.32122707036656	2.11749440028466	3.42668278859179	9.68575217423654	10.8056253198775	5.56750773559545	9.54203221797625	9.43583865996835	9.0576868210164	5.00664344743419	-1.64715504385013	0.393025528059138	-4.19096197639937	2.77774213319019e-05	0.000436046715315665	chimp	2.50946327129831	8.21730367389462
chr1	4200744	4201396	Peak248	chr1	4022038	4022690	Peak248	1.79244800658868	0	2.20072811023018	0.725019874853138	0.64648124310128	4.72086893638067	0	1.08030676759164	3.17624160042699	3.42668278859179	1.61429202903942	1.13743424419763	0	2.38550805449406	3.53843949748813	10.8692241852197	2.33210470863771	-0.883624278613916	0.579301075515525	-1.525328220438	0.127177252321936	0.315724132387761	shared	1.59356605990806	3.28165439986153
chr1	4215848	4216491	Peak249	chr1	4039750	4040393	Peak249	2.68867200988301	2.00370234478779	0.733576036743393	1.45003974970628	1.29296248620256	3.93405744698389	0.963066752373825	0	1.58812080021349	1.7133413942959	4.84287608711827	1.70615136629645	2.78375386779773	1.19275402724703	0	10.8692241852197	2.36014365967933	-0.868398896253771	0.562073606941281	-1.54499141309884	0.122348340400625	0.307978880574124	shared	1.62824418076603	3.30115727542501
chr1	4217671	4220659	Peak251	chr1	4041573	4044572	Peak251	50.1885441844829	27.0499816546352	33.7444976901961	30.4508347438318	32.324062155064	43.2746319168228	31.7812028283362	34.5698165629325	40.2323936054085	39.4068520688056	32.2858405807885	36.9666129364231	55.6750773559545	38.168128871905	41.2817941373615	45.288434105082	38.2930440873769	-0.166905779106525	0.168655118757683	-0.989627710892835	0.322356120286234	0.552793661891051	shared	35.9573294824122	41.2961057223315
chr1	4228235	4229608	Peak253	chr1	4051658	4053027	Peak253	0.896224003294338	2.00370234478779	6.60218433069054	2.90007949941255	2.58592497240512	11.0153608515549	0.963066752373825	3.24092030277492	5.29373600071164	3.42668278859179	3.22858405807885	3.4123027325929	0	4.77101610898812	4.71791932998417	18.1153736420328	4.57331735739214	-0.458414366480332	0.506280791374448	-0.905454787719342	0.365224501843422	0.593788343994253	shared	3.94457767311174	5.38169695146695
chr1	4231006	4231484	Peak254	chr1	4054859	4055337	Peak254	0.896224003294338	2.00370234478779	0	0	0.64648124310128	7.08130340457101	0.963066752373825	0	0	0	1.61429202903942	0	2.78375386779773	0	1.17947983249604	7.24614945681312	1.52590330839216	-0.328446748050569	0.719980039735979	-0.456188685690526	0.648254300784257	0.81203297517153	shared	1.28786419423647	1.8319535980209
chr1	4233224	4233837	Peak255	chr1	4057074	4057687	Peak255	0.896224003294338	2.00370234478779	1.46715207348679	0	0.64648124310128	1.57362297879356	0.963066752373825	0	0	3.42668278859179	3.22858405807885	1.13743424419763	0	1.19275402724703	2.35895966499209	13.5865302315246	2.03007465065435	-1.72406281692376	0.619406272772801	-2.78341194254606	0.00537904617189917	0.0339678492144513	shared	0.838916599537508	3.56156357351886
chr1	4239814	4240631	Peak257	chr1	4064306	4065123	Peak257	1.79244800658868	5.00925586196947	1.46715207348679	1.45003974970628	3.2324062155064	6.29449191517423	1.92613350474765	0	1.58812080021349	3.42668278859179	0	2.27486848839527	5.56750773559545	0	1.17947983249604	14.4922989136262	3.10630536788111	-0.513986995437622	0.581298938562495	-0.884204255918083	0.376585961341686	0.604307950869789	shared	2.528894236377	3.8486911083864
chr1	4250491	4252221	Peak259	chr1	4069207	4070942	Peak259	14.3395840527094	16.0296187583023	15.4050967716113	23.2006359953004	12.2831436189243	14.9494182985388	8.66760077136442	8.64245414073311	10.0580984013521	13.7067311543672	14.5286282613548	8.53075683148226	8.35126160339318	7.15652416348218	14.1537579899525	27.1730604630492	13.5735232047448	0.0138872361421109	0.303199028672913	0.0458023767519791	0.963467764426596	0.983471541674748	shared	13.7306278676485	13.3715314952973
chr1	4253126	4255376	Peak261	chr1	4071851	4074088	Peak261	2.68867200988301	10.0185117239389	8.06933640417733	15.2254173719159	9.05073740341792	33.0460825546647	2.88920025712147	5.4015338379582	10.0580984013521	1.7133413942959	6.4571681161577	5.11845409888936	0	7.15652416348218	4.71791932998417	24.4557544167443	9.12917196774895	0.449611255831754	0.500638968675006	0.898074828297321	0.369145657729139	0.597557709342936	shared	10.7163988849366	7.08845164565051
chr1	4257659	4258771	Peak262	chr1	4076365	4077482	Peak262	2.68867200988301	2.00370234478779	1.46715207348679	4.35011924911883	3.2324062155064	9.44173787276134	1.92613350474765	2.16061353518328	2.64686800035582	10.2800483657754	4.84287608711827	5.11845409888936	0	5.96377013623515	7.07687899497626	14.4922989136262	4.85573321265322	-1.00046345634427	0.428015571211519	-2.33744640063541	0.0194159848448936	0.0883543958555683	shared	3.32415608953677	6.82490379951724
chr1	4259258	4270677	Peak263	chr1	4077968	4089682	Peak263	89.6224003294338	81.1499449639055	92.4305806296676	102.227802354292	115.720142515129	234.46982384024	102.085075751625	130.717118878588	124.932169616795	140.493994332264	142.057698555469	134.78595793742	164.241478200066	125.239172860938	125.024862244581	180.247967738226	130.34038692179	-0.268664402445721	0.202764792158008	-1.32500519240224	0.185169429136645	0.39770377087664	shared	119.261673208853	144.584447409852
chr1	4271597	4286576	Peak264	chr1	4090318	4105679	Peak264	42.1225281548339	47.0870051025131	41.08025805763	52.9264508642791	51.7184994481024	330.460825546647	36.5965365902053	60.4971789851318	78.8766664106035	17.133413942959	32.2858405807885	47.7722382563007	30.621292545775	48.9029151171283	51.8971126298259	172.096049599312	53.725592946162	-0.178769174623652	0.339549741604766	-0.526488913756081	0.598548552743095	0.778966648054297	shared	82.3739943511051	57.2441232388698
chr1	4288030	4292775	Peak266	chr1	4107132	4111929	Peak266	29.5753921087131	19.035172275484	23.4744331757886	26.100715494713	27.798693453355	86.5492638336456	29.8550693235886	29.1682827249743	34.4092840046257	27.4134623087344	20.9857963775125	22.1799677618539	30.621292545775	20.2768184631995	25.9485563149129	77.896106660741	33.2055191767261	0.0645442709532318	0.337317058313903	0.191346003299862	0.848254521447581	0.927622637885768	shared	33.9962562660987	32.1888572046756
chr1	4293311	4301552	Peak267	chr1	4112452	4121075	Peak267	34.0565121251848	44.0814515853314	52.8174746455243	47.8513117403071	43.3142432877858	140.839256602023	33.7073363330839	62.6577925203151	48.7023712065471	34.2668278859179	30.6715485517491	57.4404293319806	30.621292545775	44.1318990081401	42.4612739698576	100.540323713282	53.0100840658003	0.182851008798331	0.314214121945828	0.581931224688414	0.560613007252337	0.752511680317681	shared	56.4475277829003	48.590513572386
chr1	4302406	4303632	Peak268	chr1	4121934	4123161	Peak268	7.1697920263547	3.00555351718168	10.2700645144075	10.8752981227971	7.11129367411408	10.2285493621581	6.74146726661677	12.9636812110997	6.35248320085397	5.14002418288769	8.07146014519712	11.3743424419763	11.1350154711909	9.54203221797625	3.53843949748813	12.680761549423	8.51251615010769	-0.119058499668198	0.314588908747289	-0.378457397440666	0.705090836229679	0.846352924515904	shared	8.30202032173151	8.7831536437342
chr1	4308431	4324190	Peak269	chr1	4127942	4143735	Peak269	166.697664612747	156.288782893448	158.452423936573	180.529948838431	193.297891687283	340.689374908805	200.317884493756	205.258285842411	208.573198428039	207.314308709804	211.472255804165	199.050992734586	194.862770745841	180.105858114302	179.280934539399	259.049843081069	202.577651210666	-0.0246523429592872	0.163101282282272	-0.151147450310185	0.879859402500675	0.943009153530928	shared	201.12282840461	204.448137675595
chr1	4324950	4340122	Peak270	chr1	4144477	4159774	Peak270	57.3583362108376	74.1369867571482	61.620387086445	83.3772856081109	79.5171929014574	292.693874055602	84.7498742088966	93.9866887804726	89.993512012098	30.8401450973261	50.0430529002221	56.8717122098817	52.8913234881568	51.2884231716223	45.9997134673457	194.740266651853	79.6379329872092	0.949721194043938	0.305972827185084	3.10393966281669	0.001909622706096	0.0150669997402434	shared	101.937126402341	68.9535195694868
chr1	4340438	4342230	Peak271	chr1	4160750	4162542	Peak271	2.68867200988301	8.01480937915116	5.86860829394715	13.0503577473565	9.05073740341792	36.1933285122518	12.5198677808597	6.48184060554984	14.8224608019926	5.14002418288769	4.84287608711827	9.6681910756799	5.56750773559545	3.57826208174109	4.71791932998417	27.1730604630492	10.5861577181541	0.375560887901549	0.464323156278393	0.808835146004166	0.418609977147399	0.641280060384078	shared	12.0767425038233	8.66969156515082
chr1	4342297	4348186	Peak272	chr1	4162609	4168475	Peak272	17.0282560625924	27.0499816546352	30.8101935432225	30.4508347438318	25.8592497240512	73.9602800032972	16.372134790355	33.4895097953408	22.2336912029889	17.133413942959	27.4429644936702	34.123027325929	13.9187693389886	22.6623265176936	25.9485563149129	55.2518896082	29.6084424414168	0.0881013937116218	0.319300743210671	0.275919789054464	0.782609674231089	0.891195004803189	shared	30.8060146133683	28.0687067917648
chr1	4349493	4351725	Peak273	chr1	4169778	4172023	Peak273	17.0282560625924	16.0296187583023	16.872248845098	15.2254173719159	14.8690685913294	32.2592710652679	7.7045340189906	9.72276090832476	10.0580984013521	1.7133413942959	3.22858405807885	5.68717122098817	2.78375386779773	1.19275402724703	1.17947983249604	28.0788291451508	11.4770742230768	1.06320885828924	0.480331469405014	2.2134899043909	0.0268638884959675	0.111171148343291	shared	15.5299193359082	6.26627336372208
chr1	4353424	4378115	Peak274	chr1	4173723	4199094	Peak274	198.961728731343	199.368383306385	174.591096744928	227.656240703885	256.653053511208	653.053536199326	289.883092464521	263.59485129236	292.214227239283	231.301088229946	222.77230000744	267.865764508543	258.889109705189	243.321821558394	194.614172361847	394.915145396315	273.103475747557	0.127150627402531	0.247613215969313	0.513505011858046	0.60759810585301	0.784991532185931	shared	283.997356688138	259.097057395382
chr1	4378897	4424413	Peak275	chr1	4199777	4246713	Peak275	141.603392520505	158.292485238235	152.583815642626	204.455604708585	149.983648399497	1096.81521621911	142.533879351326	247.390249778485	277.39176643729	145.634018515151	159.814910874903	224.074546106934	175.376493671257	190.840644359525	146.255499229509	629.50923406064	207.870001247896	-0.367919771829119	0.288205909287396	-1.27658649588004	0.20174827193877	0.419003353870252	shared	285.672228699518	238.786478116846
chr1	4425248	4472621	Peak276	chr1	4247544	4288595	Peak276	276.036993014656	245.453537236504	296.364718844331	338.584281556415	344.574502572982	1067.70319111143	346.704030854577	360.822460375608	369.502772849673	263.854574721568	158.200618845864	342.936424625587	225.484063291616	211.117462822724	169.84509587943	541.649671896781	347.427150031234	0.538958370239481	0.309181465811372	1.74317813270312	0.081302503935139	0.236795716038431	shared	405.082943157353	273.298273154796
chr1	4473057	4501190	Peak277	chr1	4289031	4317472	Peak277	144.292064530388	138.255461790358	126.908654356607	182.705008462991	168.731604449434	616.073396197677	130.014011570466	181.491536955395	163.047068821919	137.067311543672	146.900574642588	241.136059769899	180.944001406852	139.552221187903	122.665902579588	411.218981674144	201.937741246243	0.0554851343715992	0.337056008713247	0.164616956639998	0.869245483835662	0.937821846021127	shared	205.724311903915	197.069293257807
chr1	4502238	4506734	Peak278	chr1	4318529	4323045	Peak278	3.58489601317735	8.01480937915116	2.93430414697357	7.25019874853138	7.11129367411408	96.7778131958037	3.8522670094953	9.72276090832476	8.46997760113863	8.56670697147949	4.84287608711827	11.9430595640752	0	7.15652416348218	4.71791932998417	49.8172775155902	9.01746018923812	-0.927840923470089	0.472995304175538	-1.96162819224469	0.0498057875308449	0.170400757426182	shared	16.4131467418567	12.4349090902471
chr1	4507061	4513329	Peak279	chr1	4323372	4329669	Peak279	8.06601602964904	13.0240652411206	7.33576036743393	20.3005564958879	11.636662375823	109.366797026152	8.66760077136442	8.64245414073311	8.9993512012098	15.4200725486631	11.300044203276	19.3363821513598	5.56750773559545	8.34927819072922	12.9742781574565	73.3672632502328	11.4498246761609	-0.214828846400308	0.288038410251577	-0.745834023360541	0.455767684341674	0.671999701903711	shared	21.782140405486	20.9021180339018
chr1	4513891	4531463	Peak280	chr1	4330224	4348321	Peak280	74.38659227343	67.124028550391	57.9525069027281	105.852901728558	70.4664554980395	415.436466401499	72.2300064280369	91.8260752452893	102.169104813735	41.1201934631015	35.5144246388673	102.937799099886	36.1888002813705	60.8304553895986	43.6407538023536	238.217163392731	100.993357994351	0.495759255776755	0.43256497455303	1.1460919975988	0.251757088385019	0.478910541880356	shared	117.493793093523	79.7785128668441
chr1	4532294	4610042	Peak281	chr1	4349153	4427102	Peak281	346.838689274909	320.592375166046	355.050801783802	433.561885162177	486.153894812163	1741.21382603507	394.857368473268	437.524240874614	514.551139269172	299.834744001782	314.786945662688	829.758281142175	336.834218003525	342.320405819898	253.588163986649	1049.7859025558	528.578305126484	0.176594791412168	0.369159106324704	0.478370405569353	0.632386593483502	0.801851559759385	shared	558.927135650136	489.558380167502
chr1	4622419	4625061	Peak285	chr1	4445459	4448103	Peak285	4.48112001647169	1.00185117239389	2.20072811023018	10.1502782479439	0.64648124310128	52.7163697895841	3.8522670094953	3.24092030277492	3.70561520049815	1.7133413942959	4.84287608711827	30.7107245933361	0	9.54203221797625	0	31.7019038735574	10.0316568286736	-0.228681684938372	0.691703495825449	-0.3306065190049	0.740941721426288	0.867471750394788	shared	9.11062567694372	11.2158397380406
chr1	4625550	4639407	Peak286	chr1	4448592	4462470	Peak286	42.1225281548339	56.1036656540581	42.5474101311168	60.9016694876636	45.9001682601909	230.535766393256	31.7812028283362	52.9350316119903	40.7617672054797	39.4068520688056	56.5002210163798	170.046419507546	38.9725541491682	40.553636926399	42.4612739698576	184.776811148734	73.5191861571135	-0.273682419131407	0.422973425584554	-0.647044004604249	0.517603463985656	0.720442497232356	shared	67.0654677474362	81.816824112413
chr1	4644317	4663207	Peak288	chr1	4467409	4486672	Peak288	29.5753921087131	46.0851539301192	30.8101935432225	36.97601361751	30.3846184257602	335.181694483028	32.74426958071	32.4092030277492	34.4092840046257	13.7067311543672	41.971592755025	34.6917444480279	22.2700309423818	39.360882899152	37.7433546398734	249.992156260053	33.2610862831599	0.0428261684618498	0.17987978618539	0.238082162370994	0.811817369371761	0.90836632862507	shared	67.6195358579375	62.8194990141257
chr1	4663825	4664708	Peak289	chr1	4487290	4488161	Peak289	0	1.00185117239389	0.733576036743393	2.90007949941255	1.93944372930384	21.243910213713	0	2.16061353518328	2.64686800035582	1.7133413942959	3.22858405807885	1.70615136629645	0	2.38550805449406	0	12.680761549423	2.16690008592341	-0.940141067845655	0.600048851629589	-1.56677421395351	0.117167476711954	0.299883192143882	shared	3.62514913190064	3.10204948894117
chr1	4665331	4677642	Peak290	chr1	4488784	4501666	Peak290	50.1885441844829	65.1203262056032	56.4853548292413	57.2765701133979	73.0523804704446	270.663152352492	52.9686713805604	71.3002466610482	84.6997760113863	66.82031437754	56.5002210163798	56.8717122098817	64.0263389593477	51.2884231716223	49.5381529648338	186.588348512938	69.0060423276036	-0.25798563152193	0.261164204029102	-0.987829218330327	0.323236295314726	0.553680437065769	shared	86.8616691342952	75.9476444589347
chr1	4679722	4687267	Peak291	chr1	4503757	4511288	Peak291	10.7546880395321	9.01666055154505	5.86860829394715	10.1502782479439	4.52536870170896	96.7778131958037	11.5568010284859	14.0439879786913	15.8812080021349	10.2800483657754	11.300044203276	12.511776686174	5.56750773559545	4.77101610898812	8.2563588274723	117.749928673213	9.66727235228417	0.123229448019453	0.309558768389913	0.398080948119797	0.690570517560696	0.83764045839648	shared	19.8417126710881	24.3480972286421
chr1	4688092	4692948	Peak292	chr1	4512116	4516971	Peak292	9.85846403623771	12.0222140687267	8.80291244092072	10.8752981227971	14.8690685913294	62.1581076623455	16.372134790355	12.9636812110997	11.6462192015656	5.14002418288769	19.3715043484731	7.39332258728463	16.7025232067864	21.4695724904466	17.6921974874406	85.1422561175541	20.7799687841407	-0.440295972706085	0.472367796522677	-0.932104127223134	0.351282715310731	0.580898525257635	shared	17.7297889028197	24.7016286315533
chr1	4693175	4695095	Peak293	chr1	4517759	4519695	Peak293	0	2.00370234478779	1.46715207348679	0.725019874853138	1.29296248620256	11.0153608515549	0.963066752373825	0	0.529373600071165	1.7133413942959	4.84287608711827	3.4123027325929	5.56750773559545	2.38550805449406	4.71791932998417	37.1365159661672	2.65297691760089	-0.601172705606865	0.590142511157629	-1.01869073018922	0.308349814782807	0.538840011922401	shared	1.99962644259224	8.539424471464
chr1	4702257	4703334	Peak297	chr1	4526846	4527922	Peak297	0.896224003294338	2.00370234478779	1.46715207348679	0.725019874853138	1.29296248620256	7.08130340457101	2.88920025712147	3.24092030277492	3.17624160042699	1.7133413942959	3.22858405807885	5.11845409888936	2.78375386779773	0	4.71791932998417	25.3615230988459	4.10601888721318	-1.12973987975281	0.562682748738842	-2.00777415388144	0.0446672965526099	0.158307649651064	shared	2.53030292750211	6.1319394068417
chr1	4712622	4713037	Peak300	chr1	4537170	4537585	Peak300	1.79244800658868	3.00555351718168	0.733576036743393	2.17505962455941	0.64648124310128	0.786811489396778	0.963066752373825	0	1.58812080021349	0	0	1.13743424419763	0	2.38550805449406	0	8.15191813891476	1.46037361923531	-0.445522176905587	0.632710776153743	-0.704148235966395	0.481340463483458	0.692486409564845	shared	1.29901305223984	1.66783720537235
chr1	4713257	4713843	Peak301	chr1	4537806	4538424	Peak301	8.06601602964904	2.00370234478779	0.733576036743393	1.45003974970628	2.58592497240512	0.786811489396778	3.8522670094953	6.48184060554984	4.76436240064048	1.7133413942959	4.84287608711827	10.8056253198775	11.1350154711909	3.57826208174109	1.17947983249604	6.34038077471148	4.39497009998783	-0.670805918039236	0.482310030867168	-1.39081892373908	0.164280343170096	0.369548587607577	shared	3.41383784870822	5.65642585163303
chr1	4716048	4716616	Peak302	chr1	4541015	4541582	Peak302	2.68867200988301	0	0	2.90007949941255	0.64648124310128	3.14724595758711	1.92613350474765	2.16061353518328	5.82310960078281	1.7133413942959	3.22858405807885	4.54973697679054	2.78375386779773	1.19275402724703	0	9.96345550311804	2.67024757362661	-0.560976308387867	0.57671634192331	-0.972707495190876	0.330698699042926	0.561156873711278	shared	2.14359281674419	3.34737511818973
chr1	4717494	4718824	Peak303	chr1	4542468	4543795	Peak303	1.79244800658868	8.01480937915116	2.93430414697357	1.45003974970628	3.87888745860768	3.14724595758711	2.88920025712147	4.32122707036656	0.529373600071165	1.7133413942959	4.84287608711827	4.54973697679054	2.78375386779773	1.19275402724703	2.35895966499209	23.5499857346426	4.37180896119112	-0.839331680917757	0.532906548191084	-1.57500725740153	0.115254769386279	0.29665488894111	shared	3.21750395846374	5.85591539326917
chr1	4720068	4721486	Peak304	chr1	4545039	4546453	Peak304	0	3.00555351718168	0.733576036743393	2.90007949941255	0.64648124310128	1.57362297879356	1.92613350474765	0	2.11749440028466	3.42668278859179	3.22858405807885	6.25588834308699	0	0	0	26.2672917809476	3.25508675943562	-1.51569747194204	0.649819757534396	-2.33248905464652	0.0196749780574988	0.089169143506871	shared	1.43366013114053	5.59692099581503
chr1	4723758	4728081	Peak306	chr1	4548738	4553001	Peak306	58.254560214132	56.1036656540581	35.2116497636829	50.0263713648665	41.3747995584819	74.7470914926939	80.8976071994013	65.89871282309	86.817270411671	78.8137041376113	101.700397829484	122.842898373345	125.268924050898	174.142087978066	115.589023584612	95.1057116206722	85.1746547535479	-0.912894300072021	0.208331704605683	-4.38192689778009	1.17634281825658e-05	0.000205476954843618	chimp	61.0368587202308	116.208963939241
chr1	4728672	4736992	Peak307	chr1	4553584	4561840	Peak307	14.3395840527094	30.0555351718168	9.53648847766411	15.2254173719159	12.9296248620256	17.3098527667291	11.5568010284859	15.124294746283	16.9399552022773	11.9933897600713	19.3715043484731	120.568029884949	22.2700309423818	25.0478345721876	18.8716773199367	124.090309447925	30.3268956222395	-1.50797709059136	0.424337013887612	-3.55372508463464	0.000379816023614692	0.00401956823198088	chimp	15.8908392977675	48.8875394679892
chr1	4737211	4749068	Peak308	chr1	4562059	4573831	Peak308	44.8112001647169	82.1517961362994	56.4853548292413	50.7513912397197	67.2340492825331	75.5339029820907	87.639074466018	75.6214737314148	93.6991272125961	56.5402660117646	61.3430971034981	233.174020060515	58.4588312237523	52.4811771988693	63.6919109547863	206.515259519174	85.3832457573119	-0.560561083933116	0.323140505274973	-1.73472862356303	0.082788883873517	0.239582860141234	shared	70.4363744494033	104.600651724623
chr1	4749805	4751658	Peak309	chr1	4574567	4576424	Peak309	2.68867200988301	2.00370234478779	0.733576036743393	2.17505962455941	0.64648124310128	1.57362297879356	0.963066752373825	1.08030676759164	1.58812080021349	1.7133413942959	0	35.2604615701267	2.78375386779773	2.38550805449406	2.35895966499209	27.1730604630492	5.32048084830019	-2.28018039529846	0.599917475717518	-3.80082342587421	0.000144216046020849	0.0017826205768815	chimp	1.49473428422749	10.2392978592508
chr1	4752354	4755982	Peak310	chr1	4577120	4580743	Peak310	8.06601602964904	13.0240652411206	6.60218433069054	7.97521862338452	4.52536870170896	11.0153608515549	7.7045340189906	10.8030676759164	11.1168456014945	8.56670697147949	4.84287608711827	46.634804012103	8.35126160339318	15.5058023542114	5.89739916248022	55.2518896082	14.1177125545935	-1.15957613550163	0.431190350637995	-2.68924416742143	0.00716140164514233	0.0421909679652795	shared	8.98140678605667	20.7215342569979
chr1	4756443	4764127	Peak311	chr1	4581191	4588923	Peak311	3.58489601317735	15.0277675859084	5.13503225720375	8.70023849823766	2.58592497240512	6.29449191517423	13.4829345332335	8.64245414073311	12.1755928016368	15.4200725486631	22.6000884065519	135.354675059519	13.9187693389886	9.54203221797625	15.3332378224486	109.598010534298	24.8372636653847	-2.17931029054194	0.489523198883103	-4.45190400682595	8.51122155612005e-06	0.000154631061564134	chimp	8.40325919085666	45.9666979897779
chr1	4765214	4766786	Peak312	chr1	4591641	4593193	Peak312	1.79244800658868	4.00740468957558	2.20072811023018	1.45003974970628	3.2324062155064	4.72086893638067	0	2.16061353518328	2.64686800035582	5.14002418288769	4.84287608711827	24.4548362502491	2.78375386779773	4.77101610898812	2.35895966499209	26.2672917809476	5.80188344915672	-1.83973658526181	0.505730250530498	-3.63778236190533	0.000274995642016503	0.00307087139124106	chimp	2.46793080483632	10.0883939918544
chr1	4770999	4776061	Peak315	chr1	4597892	4603110	Peak315	20.6131520757698	17.0314699306962	11.0036405511509	14.5003974970628	17.4549935637346	30.6856480864744	18.2982682951027	20.5258285842412	28.5861744038429	13.7067311543672	32.2858405807885	77.3455286054392	19.4862770745841	26.2405885994347	28.307515979905	86.9537934817574	28.939115529022	-1.01423610034778	0.339814011831175	-2.98468004565883	0.00283875083358057	0.0206483308724172	shared	19.8555081097861	40.6180393537537
chr1	4779386	4781861	Peak316	chr1	4605109	4607749	Peak316	5.37734401976603	6.01110703436337	2.20072811023018	3.62509937426569	5.81833118791152	4.72086893638067	3.8522670094953	9.72276090832476	8.46997760113863	6.85336557718359	4.84287608711827	40.378915669016	2.78375386779773	5.96377013623515	2.35895966499209	43.4768967408787	9.77856387031861	-1.34341735650005	0.498130997499379	-2.69691579773998	0.00699849643257219	0.0414501790383604	shared	5.53316490909735	15.2369339633174
chr1	4787802	4793634	Peak319	chr1	4615474	4621338	Peak319	10.7546880395321	14.0259164135145	2.93430414697357	6.52517887367824	6.4648124310128	10.2285493621581	7.7045340189906	1.08030676759164	9.52872480128096	13.7067311543672	14.5286282613548	84.7388511927238	13.9187693389886	13.1202942997173	9.43583865996835	72.4614945681312	18.197351395624	-1.85468180204942	0.463654786498867	-4.00013513513884	6.33063231080741e-05	0.000884739439336343	chimp	7.69411276163695	31.7015153536073
chr1	4795650	4799568	Peak320	chr1	4623361	4627273	Peak320	32.2640641185962	28.0518328270291	13.2043686613811	29.7258148689787	30.3846184257602	45.6350663850131	55.8578716376818	46.4531910064405	41.2911408055508	30.8401450973261	38.7430086969462	82.4639827043285	16.7025232067864	44.1318990081401	37.7433546398734	75.1788006144361	40.5419801690168	-0.404713664255379	0.297692284544399	-1.35950337065259	0.173987135121987	0.382871171005631	shared	35.8742187484924	46.543387709691
chr1	4800981	4822046	Peak321	chr1	4629735	4650470	Peak321	77.9714882866074	68.1258797227849	66.7554193436488	66.7018284864887	65.2946055532293	96.7778131958037	83.7868074565228	73.4608601962315	96.3459952129519	63.3936315889482	79.1003094229318	339.524121892994	61.24258509155	77.529011771057	95.5378664321795	313.395964007167	107.809011728819	-0.892175170997733	0.338180353987708	-2.63816380956938	0.00833563056910827	0.0473102814982222	shared	77.2467441615854	147.103355743833
chr1	4822217	4826988	Peak322	chr1	4651370	4656136	Peak322	11.6509120428264	22.0407257926657	12.4707926246377	20.3005564958879	21.9803622654435	11.0153608515549	11.5568010284859	21.6061353518328	17.4693288023484	18.8467553372549	9.68575217423654	96.681910756799	5.56750773559545	19.0840644359525	18.8716773199367	72.4614945681312	24.4556335989743	-1.00217197195609	0.417843734776612	-2.39843723513498	0.0164651980175493	0.0783499152590781	shared	16.6767750284092	34.4570231897009
chr1	4827364	4830181	Peak323	chr1	4657612	4660407	Peak323	6.27356802306036	10.0185117239389	6.60218433069054	7.97521862338452	11.636662375823	5.50768042577745	7.7045340189906	7.56214737314148	10.0580984013521	1.7133413942959	6.4571681161577	50.6158238667947	8.35126160339318	5.96377013623515	10.6153184924644	41.6653593766754	12.420040517636	-1.08396965246304	0.450375370527561	-2.40681379000211	0.0160923727273857	0.0770599363687877	shared	8.14873392179545	17.9117204265738
chr1	4830928	4834228	Peak324	chr1	4661154	4664448	Peak324	3.58489601317735	7.01295820675726	0	5.07513912397197	3.2324062155064	6.29449191517423	1.92613350474765	4.32122707036656	4.23498880056932	3.42668278859179	8.07146014519712	57.4404293319806	2.78375386779773	7.15652416348218	4.71791932998417	33.5134412377607	9.54952823219156	-1.8273779619435	0.53267951976862	-3.4305391781108	0.000602382977822335	0.00587096468345911	chimp	3.96469342780786	16.730030123542
chr1	4836306	4839694	Peak326	chr1	4667246	4670596	Peak326	1.79244800658868	6.01110703436337	1.46715207348679	2.90007949941255	1.93944372930384	6.29449191517423	2.88920025712147	2.16061353518328	2.64686800035582	10.2800483657754	8.07146014519712	51.1845409888936	2.78375386779773	2.38550805449406	4.71791932998417	38.9480533303705	9.15454300834391	-2.15515663289695	0.5207409626101	-4.13863472943381	3.49378680392618e-05	0.000532057790002916	chimp	3.12237822788778	16.9101834403589
chr1	4841088	4872444	Peak327	chr1	4671985	4703308	Peak327	122.782688451324	144.266568824721	159.91957601006	154.429233343718	134.468098565066	154.215051921769	135.792412084709	159.885401603563	213.86693442875	133.64062875508	142.057698555469	513.551561255232	150.322708861077	151.479761460373	154.511858056982	505.418924612715	195.663069174413	-0.685330373657369	0.296128122806483	-2.31430357631121	0.0206510757657172	0.0922848205959024	shared	153.291773914853	250.140448793847
chr1	4874421	4906671	Peak328	chr1	4705290	4737648	Peak328	173.867456639102	220.407257926657	184.127585222592	195.755366210347	199.116222875194	285.612570651031	226.320686807849	234.426568567386	200.1032208269	221.021039864171	177.572123194337	593.171958349067	197.646524613639	214.695724904466	234.716486666713	499.984312520105	253.659069114972	-0.5133287375415	0.245056144538047	-2.09473930355499	0.03619417331656	0.136863022502648	shared	213.304103969673	305.544024301785
chr1	4906733	4920554	Peak329	chr1	4737710	4751528	Peak329	90.5186243327281	90.1666055154505	63.0875391599318	83.3772856081109	96.3257052220907	171.524904688498	96.3066752373825	90.7457684776977	88.9347648119556	63.3936315889482	71.0288492777347	222.937111862736	55.6750773559545	77.529011771057	69.5893101172665	187.494117195039	101.164686388911	-0.156911087722793	0.293586283929901	-0.534463278128684	0.593021049379991	0.775055939804205	shared	96.7764303393162	106.806729881248
chr1	4936104	4997491	Peak334	chr1	4766407	4828189	Peak334	311.88595314643	329.609035717591	300.032599028048	348.734559804359	396.293002021085	1223.49186601199	407.377236254128	396.472583706132	405.500177654512	380.361789533689	355.144246388673	1165.30138318048	303.429171589952	350.669684010627	331.433832931388	898.522532644827	494.016228351494	-0.229956798216995	0.338214531498216	-0.679914009603125	0.496558910398547	0.704435556219768	shared	457.710779260475	540.69466289709
chr1	4999767	5052101	Peak335	chr1	4830481	4885062	Peak335	175.65990464569	210.388746202718	187.061889369565	213.880863081676	213.985291466524	1082.65260940997	208.022418512746	240.908409172936	249.86433923359	143.920677120855	205.015087688007	878.667953642673	169.808985935661	189.647890332278	185.178333701879	738.201475912836	330.80405471435	-0.197651113131003	0.428344889923305	-0.461429837919608	0.644490248397109	0.809908970351236	shared	309.158274566157	358.634343476313
chr1	5052567	5055621	Peak336	chr1	4885528	4888582	Peak336	11.6509120428264	14.0259164135145	22.0072811023018	23.9256558701536	29.0916559395576	36.9801400016486	13.4829345332335	25.9273624221993	14.2930872019214	6.85336557718359	9.68575217423654	47.2035211342018	2.78375386779773	5.96377013623515	12.9742781574565	38.0422846482689	19.6807294514211	0.170966151621449	0.415058505733899	0.411908560503175	0.680406446039254	0.831541179509212	shared	21.2649939474841	17.6438179564829
chr1	5056410	5080177	Peak337	chr1	4889356	4912634	Peak337	70.8016962602527	86.159200825875	65.288267270162	94.2525837309079	80.81015538766	457.137475339528	64.5254724090463	97.2276090832475	87.8760176118133	77.1003627433154	77.4860173938924	403.78915669016	69.5938466949432	60.8304553895986	63.6919109547863	330.605568967098	136.698487297018	-0.30598918957267	0.45614365083357	-0.670817601019978	0.502336733358225	0.708981333887687	shared	122.675386435388	154.728188404828
chr1	5080703	5084636	Peak338	chr1	4913160	4917094	Peak338	20.6131520757698	18.0333211030901	31.5437695799659	17.4004769964753	43.960724530887	87.3360753230424	49.1164043710651	34.5698165629325	38.1148992051238	70.2469971661318	45.2001768131039	104.075233344084	91.863877637325	70.3724876075748	40.1023143048655	53.4403522439967	50.9993799290896	-0.800597400040119	0.310790066453286	-2.57600704287778	0.00999486104644766	0.0541437915915898	shared	37.8542933053724	67.9002055881545
chr1	5085554	5086452	Peak339	chr1	4918008	4918904	Peak339	1.79244800658868	2.00370234478779	0	3.62509937426569	0	6.29449191517423	0	1.08030676759164	1.05874720014233	3.42668278859179	0	7.96203970938344	0	2.38550805449406	2.35895966499209	16.3038362778295	3.01823888149008	-1.14724504189738	0.635145493047684	-1.80627124722627	0.0708759807588507	0.216432728239159	shared	1.76164395650559	4.6338609278987
chr1	5087187	5105677	Peak340	chr1	4919639	4938233	Peak340	35.8489601317735	67.124028550391	50.6167465352941	47.126291865454	62.0621993377229	276.170832778269	58.7470718948033	72.3805534286398	60.8779640081839	89.0937525033866	72.6431413067741	319.619022619535	52.8913234881568	60.8304553895986	81.384108442227	249.992156260053	103.588038033766	-0.651463144645054	0.420565720898359	-1.54901627087791	0.121377808765294	0.306527280637825	shared	81.2171831700591	132.350565715676
chr1	5121463	5132415	Peak341	chr1	4951795	4962729	Peak341	32.2640641185962	44.0814515853314	27.875889396249	23.9256558701536	31.6775809119627	128.250272771675	35.6334698378315	25.9273624221993	23.8218120032024	51.4002418288769	40.3573007259856	145.022866135198	44.5400618847636	35.7826208174109	31.8459554773932	128.619152858433	53.1891099153289	-0.679603445378386	0.39036942069681	-1.74092387709389	0.0816969227462144	0.23750493681744	shared	41.4952843241334	68.2240285325802
chr1	5134249	5135434	Peak343	chr1	4964563	4965751	Peak343	0	1.00185117239389	0.733576036743393	2.17505962455941	0.64648124310128	16.5230412773323	0	1.08030676759164	0.529373600071165	1.7133413942959	1.61429202903942	14.2179280524704	5.56750773559545	1.19275402724703	1.17947983249604	13.5865302315246	3.86009518902888	-0.874444335943887	0.660267946577628	-1.32437798999088	0.185377540651989	0.397951625829541	shared	2.52107663575479	5.58169047180984
chr1	5136230	5163985	Peak344	chr1	4966522	4994502	Peak344	159.527872586392	128.236950066419	123.974350209633	156.604292968278	171.96401066494	472.086893638067	129.050944818093	152.323254230421	128.637784817293	114.793873417825	124.300486236036	421.988104597322	86.2963699017295	101.384092315998	128.563301742069	388.574764621603	186.769209177007	-0.114718221129654	0.361817577818242	-0.317060939441926	0.751197362721844	0.873622431918481	shared	180.267372666615	195.128713261797
chr1	5164682	5167427	Peak345	chr1	4995202	4997963	Peak345	9.85846403623771	5.00925586196947	4.40145622046036	5.07513912397197	7.11129367411408	35.406517022855	2.88920025712147	5.4015338379582	5.29373600071164	1.7133413942959	8.07146014519712	35.2604615701267	2.78375386779773	9.54203221797625	4.71791932998417	35.3249786019639	11.1162839476714	-0.598093154230331	0.526907065274847	-1.13510179241638	0.256332670650107	0.483742357298605	shared	8.93851067059999	13.9162781610488
chr1	5168250	5172431	Peak346	chr1	4998786	5002931	Peak346	3.58489601317735	9.01666055154505	8.80291244092072	8.70023849823766	3.87888745860768	70.0262225563133	6.74146726661677	7.56214737314148	7.4112304009963	6.85336557718359	8.07146014519712	78.4829628496368	5.56750773559545	8.34927819072922	10.6153184924644	56.1576582903017	18.7388883650415	-0.715630695894766	0.563544250306864	-1.26987489536995	0.204129196919672	0.42205143836543	shared	13.9694069510618	24.871078754444
chr1	5181168	5194889	Peak347	chr1	5005072	5019301	Peak347	27.7829441021245	48.088856274907	45.4817142780904	55.1015104888385	54.3044244205075	218.733594052304	41.4118703520745	46.4531910064405	51.8786128069741	42.8335348573974	51.6573449292616	203.600729711377	36.1888002813705	45.3246530353872	37.7433546398734	196.551804016056	75.1960587033115	-0.394382613158914	0.431699236955001	-0.913558745066818	0.360948752383712	0.589934610908159	shared	65.4707464202513	87.7000316386746
chr1	5195171	5196823	Peak348	chr1	5019584	5021236	Peak348	2.68867200988301	3.00555351718168	1.46715207348679	3.62509937426569	5.17184994481024	26.7515906394905	9.63066752373825	9.72276090832476	5.82310960078281	8.56670697147949	8.07146014519712	27.8671389828421	11.1350154711909	3.57826208174109	1.17947983249604	27.1730604630492	9.71609872124747	-0.662968732358204	0.520167037674766	-1.27453045721964	0.202475485705877	0.419971777564899	shared	7.54293951021819	12.5101605639994
chr1	5197268	5220001	Peak349	chr1	5022451	5045892	Peak349	83.3488323063734	113.20918248051	99.7663409971015	111.653060727383	124.124398675446	462.645155765306	127.124811313345	117.753437667489	135.519641618218	119.933897600713	130.757654352193	397.533268347073	100.215139240718	118.082648697456	115.589023584612	314.301732689269	166.97238912895	-0.266385844373637	0.36433372793347	-0.731158890736247	0.464682106767568	0.679199460990773	shared	152.793873505686	185.201909216005
chr1	5225822	5241855	Peak350	chr1	5048294	5064314	Peak350	59.1507842174263	68.1258797227849	68.956147453879	70.3269278607544	86.6284865755715	269.876340863095	64.5254724090463	105.870063223981	101.110357613592	56.5402660117646	71.0288492777347	266.728330264345	66.8100928271455	64.4087174713397	53.0765924623219	225.536401843308	106.168731881131	-0.204549759141719	0.383406684815847	-0.533505980053439	0.593683372570075	0.775506536364119	shared	99.3967177711256	114.875607165423
chr1	5249198	5271371	Peak352	chr1	5072461	5094539	Peak352	81.5563842997847	109.201777790935	101.233493070588	109.478001102824	118.952548730636	376.882703421057	76.0822734375322	115.592824132305	109.05096161466	101.087142263458	92.0146456552472	379.334320439911	102.998893108516	77.529011771057	90.8199471021953	315.207501371371	147.313901832005	-0.300192667319043	0.377710565490699	-0.794769050023928	0.426747857625221	0.6483820868839	shared	133.114551955591	165.570208815965
chr1	5272090	5272989	Peak353	chr1	5095259	5096168	Peak353	4.48112001647169	1.00185117239389	4.40145622046036	5.07513912397197	5.81833118791152	11.8021723409517	8.66760077136442	7.56214737314148	3.17624160042699	1.7133413942959	8.07146014519712	16.4927965408657	5.56750773559545	7.15652416348218	10.6153184924644	6.34038077471148	6.74646181585664	-0.539495252621947	0.39367501971687	-1.37040763472864	0.170559690163306	0.378290934109659	shared	5.77622886745489	7.99390417808746
chr1	5273199	5289412	Peak354	chr1	5096374	5112932	Peak354	38.5376321416565	59.1092191712398	45.4817142780904	39.1510732420695	52.3649806912037	217.159971073511	39.4857368473268	64.8184060554984	69.3479416093225	20.5600967315508	48.4287608711827	243.410928258294	41.7563080169659	41.7463909536461	51.8971126298259	176.62489300982	78.1175728488252	-0.337442149467741	0.441469096653405	-0.764361881784594	0.44465161777169	0.662842906473765	shared	69.4951861233243	89.203498638755
chr1	5290558	5297501	Peak355	chr1	5114079	5121029	Peak355	12.5471360461207	38.070344550968	25.6751612860188	32.6258943683912	27.1522122102538	122.742592345897	32.74426958071	33.4895097953408	28.0568008037717	3.42668278859179	16.1429202903942	93.2696080242061	13.9187693389886	19.0840644359525	12.9742781574565	75.1788006144361	36.6936902898436	0.175331240637135	0.479498310544489	0.365655596237742	0.71462208386413	0.851984330048194	shared	39.2337689986081	33.4278748071465
chr1	5297691	5308052	Peak356	chr1	5121219	5131482	Peak356	40.3300801482452	51.0944097920886	43.2809861678602	44.9512322408946	65.2946055532293	228.175331925066	42.3749371044483	63.7380992879067	67.7598208091091	25.7001209144385	30.6715485517491	157.534642821372	30.621292545775	29.8188506811758	35.3843949748813	120.467234719518	67.3248492648599	0.188289681076748	0.422977837543439	0.445152592793733	0.656209483774236	0.817222699263642	shared	71.888833669872	61.4568693155586
chr1	5308789	5311995	Peak357	chr1	5132401	5135975	Peak357	14.3395840527094	10.0185117239389	8.06933640417733	15.950437246769	14.8690685913294	73.9602800032972	7.7045340189906	22.6864421194244	23.8218120032024	15.4200725486631	6.4571681161577	59.146580698277	0	5.96377013623515	10.6153184924644	43.4768967408787	20.7812383060322	0.0265618225165703	0.517916999633116	0.0512858673018771	0.959097729543831	0.98147935589434	shared	21.2688895737599	20.154258104668
chr1	5312124	5315786	Peak358	chr1	5136119	5139728	Peak358	5.37734401976603	8.01480937915116	8.06933640417733	5.8001589988251	9.6972186465192	73.1734685139004	5.77840051424295	9.72276090832476	13.7637136018503	1.7133413942959	8.07146014519712	51.1845409888936	2.78375386779773	8.34927819072922	4.71791932998417	52.5345835618951	16.7970055290969	-0.241860233035848	0.571935870155845	-0.42287998647461	0.672382825410343	0.826782312834013	shared	15.4885789985286	18.4792682112561
chr1	5316035	5316449	Peak359	chr1	5140867	5141277	Peak359	0	2.00370234478779	1.46715207348679	4.35011924911883	3.87888745860768	7.08130340457101	2.88920025712147	5.4015338379582	3.17624160042699	1.7133413942959	0	10.2369081977787	0	2.38550805449406	0	4.5288434105082	3.06954633019723	0.0505193612450417	0.564059249077874	0.0895639267109455	0.928633751471812	0.967151284372692	shared	3.36090446956431	2.69494300815384
chr1	5317163	5327968	Peak360	chr1	5141991	5152810	Peak360	113.820448418381	103.190670756571	90.2298525194374	101.502782479439	109.901811327218	231.322577882653	123.27254430385	122.074664737855	136.57838881836	130.213945966488	106.543273916602	199.619709856685	136.403939522089	119.275402724703	127.383821909573	215.57294634019	135.431673842506	-0.238310887294154	0.210531852632831	-1.13194694443586	0.257656740654797	0.485182773899089	shared	125.765971249307	147.859005748047
chr1	5328108	5356010	Peak361	chr1	5152950	5180156	Peak361	120.094016441441	111.205480135722	110.036405511509	110.92804085253	137.054023537471	508.280222150319	112.678810027737	170.688469279479	190.045122425548	58.2536074060605	88.7860615971683	419.144518986828	69.5938466949432	91.8420600980214	88.4609874372032	342.38056183442	170.592014651025	0.0628278945140167	0.415548004776384	0.1511928677117	0.879823576361781	0.943009153530928	shared	174.556732262417	165.494520579235
chr1	5356234	5367834	Peak362	chr1	5180380	5191914	Peak362	21.5093760790641	28.0518328270291	28.6094654329923	24.6506757450067	38.1423933429755	190.40838043402	24.0766688093456	36.7304300981157	34.4092840046257	25.7001209144385	30.6715485517491	198.482275612487	8.35126160339318	26.2405885994347	18.8716773199367	142.205683089957	54.8194789040357	-0.393738831835146	0.515206636016424	-0.764234783308565	0.444727341749969	0.662901796403942	shared	47.3987229747972	64.3604508130567
chr1	5368326	5413917	Peak363	chr1	5192399	5237551	Peak363	190.895712701694	212.392448547506	227.408571390452	232.006359953004	292.85600312488	823.00481790903	264.843356902802	308.967735531209	321.859148843268	161.054091063814	132.371946381233	750.13788404834	155.890216596673	163.407301732843	128.563301742069	605.959248325997	310.726134049676	0.0806962605708358	0.390647303307238	0.206570632608129	0.83634519734443	0.921098884543537	shared	319.359350544872	299.626284270138
chr1	5413939	5443483	Peak364	chr1	5237573	5267495	Peak364	249.150272915826	217.401704409475	239.145787978346	222.581101579913	347.160427545387	701.04903705253	246.545088607699	321.931416742309	325.035390443695	171.33413942959	143.671990584509	553.930476924248	192.079016878043	186.069628250537	194.614172361847	433.863198726685	296.597678151915	0.233992167713413	0.307571535029802	0.760773157017734	0.446792570078457	0.664628986200375	shared	318.888914141687	267.937517593637
chr1	5445530	5446707	Peak365	chr1	5269003	5270174	Peak365	2.68867200988301	3.00555351718168	1.46715207348679	0.725019874853138	4.52536870170896	26.7515906394905	2.88920025712147	4.32122707036656	3.17624160042699	3.42668278859179	4.84287608711827	30.1420074712373	0	3.57826208174109	5.89739916248022	21.7384483704394	7.44848135663294	-0.75591657652309	0.581253600146899	-1.30049358203037	0.193431854525448	0.40807987516486	shared	5.50555841605767	9.94652513737258
chr1	5537012	5537351	Peak367	chr1	5442101	5442440	Peak367	2.68867200988301	1.00185117239389	0.733576036743393	1.45003974970628	1.29296248620256	1.57362297879356	2.88920025712147	11.883374443508	3.70561520049815	3.42668278859179	1.61429202903942	3.98101985469172	2.78375386779773	2.38550805449406	0	3.62307472840656	2.81457785361698	0.119350994286991	0.541861715496807	0.220260983335138	0.825667904757476	0.915432540649992	shared	3.02432381498337	2.54490447471733
chr1	5542541	5543235	Peak368	chr1	5447663	5448355	Peak368	3.58489601317735	6.01110703436337	0.733576036743393	4.35011924911883	1.29296248620256	2.36043446819034	0	3.24092030277492	2.11749440028466	6.85336557718359	8.07146014519712	5.68717122098817	5.56750773559545	13.1202942997173	10.6153184924644	3.62307472840656	4.8268563869005	-1.43398017358597	0.419941742900382	-3.41471215431454	0.000638494477728247	0.00615892364576303	chimp	2.63238999898393	7.64831317136466
chr1	5556750	5557687	Peak369	chr1	5463603	5464540	Peak369	7.1697920263547	10.0185117239389	8.06933640417733	8.70023849823766	10.9901811327218	8.65492638336456	6.74146726661677	16.2046015138746	11.1168456014945	8.56670697147949	12.9143362323154	6.25588834308699	5.56750773559545	8.34927819072922	9.43583865996835	6.34038077471148	9.0684898411667	0.266200519430494	0.292213370673113	0.910979941873643	0.362305942316199	0.591222107083379	shared	9.74065561675342	8.20427670112662
chr1	5578663	5580157	Peak370	chr1	5486386	5487884	Peak370	10.7546880395321	15.0277675859084	12.4707926246377	7.97521862338452	18.7479560499371	10.2285493621581	11.5568010284859	16.2046015138746	19.0574496025619	15.4200725486631	9.68575217423654	11.3743424419763	8.35126160339318	11.9275402724703	8.2563588274723	18.1153736420328	12.8221578712953	0.16204794173699	0.269769407144958	0.600690580344106	0.54804609415082	0.743298174632168	shared	13.5582027144978	11.8758145014635
chr1	5583788	5583981	Peak371	chr1	5491522	5491713	Peak371	1.79244800658868	2.00370234478779	2.20072811023018	4.35011924911883	3.2324062155064	3.14724595758711	0.963066752373825	2.16061353518328	5.29373600071164	0	1.61429202903942	0	0	1.19275402724703	2.35895966499209	2.71730604630492	2.06421112122945	1.07966771648227	0.559245515978905	1.93057912067907	0.0535351219836069	0.178899206058653	shared	2.79378513023197	1.12618739536907
chr1	5584404	5584624	Peak372	chr1	5492136	5492356	Peak372	3.58489601317735	1.00185117239389	1.46715207348679	0.725019874853138	1.29296248620256	2.36043446819034	0	3.24092030277492	1.58812080021349	1.7133413942959	1.61429202903942	2.27486848839527	0	1.19275402724703	1.17947983249604	0.90576868210164	1.50886635280424	0.185740105937849	0.570974431494002	0.32530371885803	0.744951216563073	0.869850789886787	shared	1.69570635458805	1.2686434933679
chr1	5584657	5585117	Peak373	chr1	5492389	5492849	Peak373	0.896224003294338	2.00370234478779	3.66788018371697	0.725019874853138	2.58592497240512	3.14724595758711	0.963066752373825	3.24092030277492	3.17624160042699	1.7133413942959	1.61429202903942	2.84358561049409	11.1350154711909	0	2.35895966499209	1.81153736420328	2.61768484540224	-0.11810978370657	0.504294096629237	-0.234208142621599	0.814823393906663	0.90998648958994	shared	2.26735844358002	3.06810450488795
chr1	5588249	5591180	Peak374	chr1	5495973	5498867	Peak374	26.8867200988301	26.0481304822413	27.1423133595056	29.0007949941255	34.2635058843678	27.5384021288872	39.4857368473268	39.9713504008907	39.1736464052662	32.553486491622	43.5858847840644	38.1040471806208	30.621292545775	25.0478345721876	24.7690764824169	34.4192099198623	32.4132145361244	-0.032485461016581	0.181734611688824	-0.178752196484202	0.858132282293416	0.93266916086941	shared	32.1678445112712	32.7286902823642
chr1	5591696	5593339	Peak375	chr1	5499383	5501025	Peak375	9.85846403623771	4.00740468957558	13.2043686613811	8.70023849823766	14.8690685913294	12.5889838303485	7.7045340189906	19.4455218166495	16.9399552022773	8.56670697147949	6.4571681161577	5.68717122098817	11.1350154711909	7.15652416348218	5.89739916248022	1.81153736420328	9.62687886343808	0.920996981202701	0.343952161584246	2.67768917910149	0.00741319757646596	0.0433011078231687	shared	11.9242821494475	6.67307463856885
chr1	5593704	5594197	Peak376	chr1	5501390	5501879	Peak376	2.68867200988301	1.00185117239389	8.80291244092072	5.07513912397197	3.87888745860768	6.29449191517423	0.963066752373825	2.16061353518328	1.05874720014233	3.42668278859179	1.61429202903942	1.70615136629645	0	1.19275402724703	2.35895966499209	0	2.63895134280111	1.05613314594669	0.560851146899055	1.88308992820296	0.0596881819204273	0.192744533287125	shared	3.54715351207233	1.4712628394524
chr1	5594394	5596439	Peak377	chr1	5502076	5504135	Peak377	11.6509120428264	9.01666055154505	13.9379446981245	5.8001589988251	12.2831436189243	18.8834757455227	10.5937342761121	14.0439879786913	13.2343400017791	5.14002418288769	1.61429202903942	9.6681910756799	0	11.9275402724703	7.07687899497626	5.43461209260984	9.39411853500087	0.829236391021145	0.329261841705703	2.5184709735127	0.0117865598014177	0.0612447963385452	shared	12.1604842124834	5.83736266395192
chr1	5596675	5596989	Peak378	chr1	5504371	5504685	Peak378	0.896224003294338	0	1.46715207348679	0.725019874853138	5.17184994481024	3.14724595758711	1.92613350474765	0	5.82310960078281	1.7133413942959	1.61429202903942	3.4123027325929	5.56750773559545	2.38550805449406	0	0.90576868210164	2.17221597423009	0.0986248234363875	0.58800033813925	0.167729195102999	0.866796327188494	0.936681660290248	shared	2.12852610661801	2.22838866115991
chr1	5597650	5597912	Peak379	chr1	5505346	5505608	Peak379	0	1.00185117239389	2.20072811023018	2.90007949941255	1.29296248620256	9.44173787276134	0.963066752373825	2.16061353518328	3.17624160042699	1.7133413942959	6.4571681161577	0.568717122098817	5.56750773559545	4.77101610898812	0	1.81153736420328	2.75166055439524	-0.0215351955773904	0.577306362978899	-0.0373028896932105	0.970243501456069	0.986562933210149	shared	2.57080900322051	2.98418397733418
chr1	5599509	5600255	Peak380	chr1	5507205	5507951	Peak380	6.27356802306036	5.00925586196947	7.33576036743393	5.07513912397197	11.636662375823	5.50768042577745	1.92613350474765	5.4015338379582	3.17624160042699	5.14002418288769	9.68575217423654	5.68717122098817	0	2.38550805449406	4.71791932998417	8.15191813891476	5.44439176391715	0.0786111538923097	0.38885373495012	0.202161241687426	0.839790672150437	0.923077636422935	shared	5.70466390235212	5.10975615735791
chr1	5601062	5601279	Peak381	chr1	5508759	5508976	Peak381	1.79244800658868	3.00555351718168	2.93430414697357	1.45003974970628	5.81833118791152	1.57362297879356	3.8522670094953	1.08030676759164	2.11749440028466	0	0	0.568717122098817	0	0	0	1.81153736420328	1.62528889067681	1.77529201930674	0.627036316072756	2.83124274272616	0.00463675166190671	0.0302974940672506	shared	2.6249297516141	0.340036355186014
chr1	5601526	5601746	Peak382	chr1	5509223	5509443	Peak382	5.37734401976603	2.00370234478779	1.46715207348679	1.45003974970628	1.93944372930384	1.57362297879356	0	0	0.529373600071165	1.7133413942959	1.61429202903942	3.98101985469172	0	0	1.17947983249604	0.90576868210164	1.48341126803376	0.00366388393419782	0.612228393620784	0.0059845050840083	0.995225084291152	0.998063103215276	shared	1.59340872176838	1.34198597037496
chr1	5603577	5604459	Peak383	chr1	5511271	5512159	Peak383	8.06601602964904	2.00370234478779	4.40145622046036	2.17505962455941	7.75777491721536	11.8021723409517	3.8522670094953	3.24092030277492	3.70561520049815	0	1.61429202903942	3.4123027325929	2.78375386779773	1.19275402724703	3.53843949748813	3.62307472840656	3.94810005456024	0.949912520473093	0.472993632201275	2.0082987503495	0.0446115546129171	0.158192816186662	shared	5.22277599893245	2.30923098322454
chr1	5610134	5610368	Peak385	chr1	5517837	5518071	Peak385	1.79244800658868	0	5.86860829394715	2.17505962455941	0.64648124310128	3.93405744698389	1.92613350474765	1.08030676759164	1.58812080021349	1.7133413942959	4.84287608711827	3.98101985469172	0	2.38550805449406	1.17947983249604	3.62307472840656	2.29603222745223	-0.319894793220931	0.520047116259203	-0.615126559151014	0.538471143537601	0.7362101987583	shared	2.11235729863702	2.53218570735751
chr1	5610773	5613236	Peak386	chr1	5518475	5520929	Peak386	25.9904960955358	17.0314699306962	18.3394009185848	15.2254173719159	21.9803622654435	44.0614434062196	21.1874685522241	25.9273624221993	23.2924384031312	11.9933897600713	16.1429202903942	18.767665029261	11.1350154711909	19.0840644359525	7.07687899497626	7.24614945681312	19.0301214252881	0.799286156830434	0.284186343401376	2.8125424581066	0.0049151534079954	0.0316940798968991	shared	23.6706510406612	13.0637262055228
chr1	5613357	5620180	Peak387	chr1	5521050	5527862	Peak387	87.8299523228451	65.1203262056032	72.6240276375959	61.6266893625167	73.6988617135459	83.4020178760585	57.7840051424295	61.5774857527234	69.3479416093225	51.4002418288769	38.7430086969462	51.7532581109924	41.7563080169659	35.7826208174109	41.2817941373615	34.4192099198623	58.0092343219411	0.725546638097139	0.152760130532929	4.74958116077768	2.03838378859974e-06	4.39988961573977e-05	human	70.334589735849	42.1623487897737
chr1	5620807	5621030	Peak388	chr1	5528468	5528691	Peak388	2.68867200988301	0	2.93430414697357	5.07513912397197	0.64648124310128	0.786811489396778	5.77840051424295	2.16061353518328	1.58812080021349	0	0	1.13743424419763	0	0	1.17947983249604	1.81153736420328	1.61168714399146	1.21984044302016	0.630740705294387	1.93398084629851	0.0531154828588713	0.177958728902835	shared	2.40650476255181	0.589778777270994
chr1	5621503	5622323	Peak389	chr1	5529161	5529981	Peak389	5.37734401976603	9.01666055154505	5.13503225720375	3.62509937426569	9.05073740341792	8.65492638336456	4.81533376186912	5.4015338379582	9.52872480128096	1.7133413942959	3.22858405807885	6.82460546518581	5.56750773559545	4.77101610898812	4.71791932998417	4.5288434105082	5.74732561833174	0.492156491382999	0.360395557307512	1.36560088326244	0.172064269193732	0.380307000338296	shared	6.73393248785237	4.47883107180521
chr1	5622588	5624783	Peak390	chr1	5530251	5532440	Peak390	17.0282560625924	12.0222140687267	10.2700645144075	9.42525837309079	17.4549935637346	29.8988365970776	11.5568010284859	20.5258285842412	17.9987024024196	6.85336557718359	1.61429202903942	7.39332258728463	2.78375386779773	4.77101610898812	0	9.0576868210164	11.1658995116304	1.56834778216639	0.371259459317205	4.22439817439477	2.39580143213191e-05	0.000383697601993842	human	16.2423283549751	4.63906242732998
chr1	5628074	5633095	Peak392	chr1	5535726	5540758	Peak392	56.4621122075433	32.0592375166046	49.8831704985508	46.4012719906008	40.7283183153806	67.6657880881229	46.2272041139436	58.3365654499485	56.6429752076146	44.5468762516933	29.0572565227096	44.9286526458066	30.621292545775	48.9029151171283	40.1023143048655	35.3249786019639	45.4931830861407	0.339815246230557	0.177183290156629	1.91787411741909	0.0551269748411494	0.182553826391311	shared	50.4896270431455	39.0691837128489
chr1	5633583	5633755	Peak393	chr1	5541239	5541409	Peak393	0	2.00370234478779	1.46715207348679	1.45003974970628	3.87888745860768	0	1.92613350474765	1.08030676759164	1.05874720014233	0	3.22858405807885	1.70615136629645	2.78375386779773	0	1.17947983249604	0	1.3601836389837	0.260214652192884	0.626684116806577	0.415224584785827	0.677977503065073	0.830094485629824	shared	1.42944101100779	1.2711384463813
chr1	5639675	5639956	Peak394	chr1	5547983	5548264	Peak394	0.896224003294338	8.01480937915116	0	0.725019874853138	1.29296248620256	1.57362297879356	4.81533376186912	2.16061353518328	1.05874720014233	0	0	3.4123027325929	0	2.38550805449406	1.17947983249604	0.90576868210164	1.77627453257338	0.489567893772176	0.628048331962568	0.779506717647574	0.435681281979453	0.655650769528989	shared	2.28192591327661	1.12615132881209
chr1	5646547	5647786	Peak395	chr1	5554841	5556080	Peak395	15.2358080560037	8.01480937915116	11.7372165878943	11.6003179976502	20.687399779241	15.7362297879356	14.4460012856074	14.0439879786913	22.2336912029889	13.7067311543672	6.4571681161577	13.6492109303716	19.4862770745841	17.8913104087055	8.2563588274723	11.7749928673213	14.0598444646339	0.236293284684345	0.268072692756385	0.881452274212355	0.378073074818811	0.605712322853592	shared	14.8594957839071	13.0317213398542
chr1	5649983	5652504	Peak396	chr1	5558284	5560791	Peak396	32.2640641185962	27.0499816546352	30.8101935432225	24.6506757450067	29.7381371826589	25.9647791500937	35.6334698378315	24.8470556546077	26.9980536036294	39.4068520688056	38.7430086969462	23.3174020060515	27.8375386779773	20.2768184631995	45.9997134673457	25.3615230988459	29.9312041855908	-0.106937725525991	0.193594462190691	-0.55238008523538	0.58068797192925	0.766719232999327	shared	28.6618233878091	31.5632652113102
chr1	5673488	5673780	Peak398	chr1	5581181	5581473	Peak398	1.79244800658868	0	0.733576036743393	6.52517887367824	4.52536870170896	0.786811489396778	2.88920025712147	2.16061353518328	2.64686800035582	1.7133413942959	0	3.4123027325929	0	0	3.53843949748813	0.90576868210164	1.97686982545345	0.515923745269886	0.592560263507932	0.870668819768034	0.383935007998333	0.610971175657243	shared	2.45111832230851	1.36712175806837
chr1	5694894	5695308	Peak399	chr1	5602524	5602938	Peak399	1.79244800658868	2.00370234478779	2.20072811023018	0	2.58592497240512	0.786811489396778	1.92613350474765	2.16061353518328	6.35248320085397	0	3.22858405807885	2.84358561049409	0	2.38550805449406	1.17947983249604	0.90576868210164	1.89698571261613	0.357507665854484	0.570945086596255	0.626168215205775	0.531204612843071	0.730770716798771	shared	2.20098279602149	1.50613231966638
chr1	5697076	5698423	Peak400	chr1	5604705	5606051	Peak400	12.5471360461207	15.0277675859084	16.1386728083547	15.2254173719159	27.1522122102538	19.6702872349195	16.372134790355	25.9273624221993	29.6449216039852	18.8467553372549	14.5286282613548	22.1799677618539	27.8375386779773	15.5058023542114	11.7947983249604	12.680761549423	18.8175102713155	0.208612666141185	0.254102841178873	0.820977306563583	0.411659194634535	0.635207639197522	shared	19.7451013415569	17.6248931810051
chr1	5705151	5706656	Peak401	chr1	5613363	5614868	Peak401	11.6509120428264	9.01666055154505	16.872248845098	15.950437246769	10.9901811327218	23.6043446819034	14.4460012856074	21.6061353518328	21.7043176029177	8.56670697147949	11.300044203276	13.6492109303716	11.1350154711909	20.2768184631995	10.6153184924644	15.3980675957279	14.7989013043082	0.276095596967502	0.264742587151763	1.04288320189766	0.297002390470992	0.527432454752912	shared	16.2045820823579	12.9915974468157
chr1	5725882	5736582	Peak403	chr1	5635250	5646867	Peak403	1198.25149240453	1162.14735997692	1343.17772327715	1293.435456738	1331.75136078864	1254.96432558786	2020.51404648028	1235.87094212484	1729.99292503257	1202.76565879572	1288.20503917346	952.03246239342	1639.63102813286	1156.97140642962	773.738770117404	569.728501041931	1259.57365615595	0.363222927618379	0.194111119321108	1.87121133961171	0.0613157936352656	0.19636923661675	shared	1396.6784036012	1083.29612372635
chr1	5746291	5747046	Peak404	chr1	5656928	5657732	Peak404	0	5.00925586196947	2.20072811023018	4.35011924911883	9.05073740341792	3.93405744698389	7.7045340189906	7.56214737314148	8.46997760113863	11.9933897600713	16.1429202903942	11.3743424419763	5.56750773559545	9.54203221797625	9.43583865996835	9.0576868210164	7.58720468699933	-0.902135755323753	0.355837412480232	-2.53524706420202	0.0112368043634316	0.0591212601183159	shared	5.36461745166567	10.444816846714
chr1	5757513	5758110	Peak405	chr1	5668216	5668804	Peak405	4.48112001647169	1.00185117239389	1.46715207348679	6.52517887367824	6.4648124310128	7.86811489396778	3.8522670094953	5.4015338379582	6.88185680092514	5.14002418288769	8.07146014519712	6.25588834308699	5.56750773559545	2.38550805449406	3.53843949748813	4.5288434105082	4.96447240491547	-0.00488292841017831	0.392042373391782	-0.0124551036867095	0.990062521998684	0.995635270447521	shared	4.88265412326554	5.06966733846538
chr1	5759832	5760630	Peak406	chr1	5670525	5671323	Peak406	7.1697920263547	7.01295820675726	5.86860829394715	10.1502782479439	7.11129367411408	7.86811489396778	13.4829345332335	15.124294746283	5.82310960078281	6.85336557718359	11.300044203276	5.11845409888936	8.35126160339318	4.77101610898812	11.7947983249604	4.5288434105082	8.27057297191144	0.259827585518664	0.327833801640813	0.792558864333767	0.428034883287802	0.649480620245221	shared	8.8457093581538	7.53111190388555
chr1	5770133	5770882	Peak407	chr1	5680239	5680988	Peak407	6.27356802306036	7.01295820675726	7.33576036743393	6.52517887367824	5.81833118791152	5.50768042577745	11.5568010284859	8.64245414073311	16.9399552022773	11.9933897600713	14.5286282613548	10.8056253198775	30.621292545775	10.7347862452233	4.71791932998417	9.0576868210164	10.5045009837136	-0.480157591780105	0.333761970963743	-1.43862283169542	0.150257413902129	0.350051162353416	shared	8.40140971734612	13.2084754690432
chr1	5775019	5776437	Peak408	chr1	5684860	5686278	Peak408	23.3018240856528	22.0407257926657	16.872248845098	27.5507552444192	30.3846184257602	26.7515906394905	35.6334698378315	24.8470556546077	33.3505368044834	20.5600967315508	29.0572565227096	21.0425335176562	16.7025232067864	21.4695724904466	12.9742781574565	19.0211423241344	23.8475142675468	0.409206022176459	0.211933936792341	1.9308187653656	0.0535054688797504	0.178863411839834	shared	26.7480917033343	20.1182004215344
chr1	5781998	5782171	Peak409	chr1	5691840	5692013	Peak409	2.68867200988301	2.00370234478779	2.93430414697357	2.90007949941255	3.87888745860768	0.786811489396778	3.8522670094953	1.08030676759164	4.23498880056932	1.7133413942959	4.84287608711827	2.27486848839527	2.78375386779773	2.38550805449406	1.17947983249604	1.81153736420328	2.58446153846989	0.245012299425229	0.478063831599322	0.512509592297667	0.608294408698097	0.785450901470585	shared	2.70666883630196	2.42733786982865
chr1	5783420	5784534	Peak410	chr1	5693209	5694323	Peak410	9.85846403623771	18.0333211030901	8.80291244092072	18.1254968713284	9.6972186465192	11.0153608515549	22.150535304598	6.48184060554984	12.7049664017079	15.4200725486631	12.9143362323154	12.511776686174	11.1350154711909	10.7347862452233	10.6153184924644	7.24614945681312	12.3404732121469	0.180688994056349	0.285800315633522	0.632221114437272	0.527242402127158	0.727697006046911	shared	12.9855684735008	11.5110650189777
chr1	5797134	5798874	Peak411	chr1	5706383	5708161	Peak411	10.7546880395321	5.00925586196947	14.6715207348679	6.52517887367824	17.4549935637346	7.86811489396778	3.8522670094953	10.8030676759164	14.2930872019214	5.14002418288769	6.4571681161577	17.0615136629645	8.35126160339318	9.54203221797625	7.07687899497626	3.62307472840656	9.28025796011533	0.246935340096229	0.368862702729496	0.669450552384306	0.503208113372795	0.70960339686143	shared	10.1369082061203	8.17885050096602
chr1	5799847	5800095	Peak412	chr1	5709143	5709391	Peak412	2.68867200988301	3.00555351718168	0.733576036743393	2.17505962455941	4.52536870170896	4.72086893638067	0.963066752373825	5.4015338379582	3.17624160042699	0	0	1.70615136629645	0	2.38550805449406	1.17947983249604	0	2.04131751690642	1.35764516299262	0.577635209789058	2.35035042875659	0.0187557439666372	0.0861968055496581	shared	3.04332677969068	0.753019893326651
chr1	5819763	5821696	Peak413	chr1	5730246	5732182	Peak413	17.0282560625924	14.0259164135145	5.86860829394715	18.1254968713284	23.9198059947474	32.2592710652679	25.0397355617194	20.5258285842412	24.3511856032736	11.9933897600713	17.7572123194337	18.767665029261	2.78375386779773	10.7347862452233	10.6153184924644	17.2096049599312	16.9378646953009	0.543479008745277	0.306228013060229	1.77475275143553	0.0759387209699402	0.226516001171407	shared	20.1271227167369	12.8373900963118
chr1	5822603	5824254	Peak414	chr1	5733092	5734727	Peak414	34.0565121251848	13.0240652411206	19.8065529920716	16.6754571216222	20.687399779241	41.7010089380293	31.7812028283362	39.9713504008907	28.0568008037717	22.2734381258467	29.0572565227096	22.7486848839527	2.78375386779773	20.2768184631995	20.0511571524327	24.4557544167443	24.2129508539345	0.358619026348494	0.274755124854559	1.30523143667776	0.191814052638844	0.406064644570378	shared	27.3067055811409	20.235266204669
chr1	5837887	5839831	Peak415	chr1	5748311	5750248	Peak415	13.4433600494151	11.0203628963328	12.4707926246377	16.6754571216222	20.687399779241	23.6043446819034	20.2244017998503	25.9273624221993	24.8805592033447	6.85336557718359	11.300044203276	14.7866451745693	13.9187693389886	13.1202942997173	12.9742781574565	17.2096049599312	16.1935651431043	0.491878126770304	0.254454125001786	1.93307193100859	0.0532273373111832	0.178219665542174	shared	18.7704489531718	12.8804288158746
chr1	5848135	5852607	Peak416	chr1	5759504	5763977	Peak416	49.2923201811886	49.0907074473009	40.3466820208866	31.9008744935381	38.7888745860768	38.5537629804421	44.3010706091959	64.8184060554984	67.2304472090379	82.2403869262031	54.8859289873404	71.0896402623522	80.7288621661341	69.1797335803278	64.8713907872824	59.7807330187082	56.6937388319696	-0.531319471636425	0.175219813581732	-3.03230245926834	0.00242695889374026	0.0182307653599468	shared	47.1470161759073	68.9680965326212
chr1	5855640	5856500	Peak417	chr1	5767025	5767885	Peak417	4.48112001647169	9.01666055154505	4.40145622046036	5.8001589988251	9.6972186465192	14.162606809142	14.4460012856074	19.4455218166495	15.8812080021349	10.2800483657754	6.4571681161577	11.3743424419763	5.56750773559545	11.9275402724703	5.89739916248022	6.34038077471148	9.69852120103263	0.315593622866301	0.349857357631461	0.902063701054838	0.367023029917388	0.595601388627323	shared	10.8146613719284	8.26348383845241
chr1	5860820	5862829	Peak418	chr1	5772443	5774449	Peak418	31.3678401153018	16.0296187583023	18.3394009185848	13.7753776222096	29.7381371826589	24.3911561713001	23.1136020569718	31.3288962601575	37.0561520049815	11.9933897600713	9.68575217423654	23.3174020060515	11.1350154711909	21.4695724904466	11.7947983249604	7.24614945681312	20.1113912983899	0.772870795237364	0.289067528502008	2.6736686726541	0.00750265359523976	0.0436922834271692	shared	25.0155756767187	13.8060113833958
chr1	5863411	5864599	Peak419	chr1	5775039	5776236	Peak419	10.7546880395321	8.01480937915116	8.06933640417733	9.42525837309079	12.2831436189243	10.2285493621581	13.4829345332335	5.4015338379582	14.2930872019214	5.14002418288769	3.22858405807885	19.9050992734586	16.7025232067864	9.54203221797625	8.2563588274723	4.5288434105082	9.9535503704572	0.0647989553516233	0.33729218917287	0.192115196946978	0.847651971196183	0.92729676509873	shared	10.2170378611274	9.61478073959547
chr1	5868852	5869450	Peak421	chr1	5780917	5781467	Peak421	5.37734401976603	7.01295820675726	4.40145622046036	7.25019874853138	5.17184994481024	4.72086893638067	3.8522670094953	4.32122707036656	12.7049664017079	5.14002418288769	9.68575217423654	11.3743424419763	19.4862770745841	14.3130483269644	10.6153184924644	11.7749928673213	8.5751807574194	-0.826961447098625	0.316952940806978	-2.60909851472948	0.00907811032908587	0.050415279483724	shared	6.09034850647508	11.7699650800621
chr1	5913259	5915194	Peak423	chr1	5827969	5829903	Peak423	14.3395840527094	16.0296187583023	19.0729769553282	24.6506757450067	24.5662872378486	25.9647791500937	18.2982682951027	23.7667488870161	28.0568008037717	25.7001209144385	14.5286282613548	18.767665029261	25.0537848101795	27.4333426266817	16.5127176549446	21.7384483704394	21.5300279720299	0.059116256620423	0.212315965212094	0.278435286585107	0.780678235233872	0.890080875108462	shared	21.6384155427977	21.3906725238999
chr1	5928675	5930776	Peak424	chr1	5843569	5845511	Peak424	34.9527361284792	22.0407257926657	25.6751612860188	30.4508347438318	31.0310996688614	33.0460825546647	43.3380038568221	20.5258285842412	31.2330424041987	39.4068520688056	25.8286724646308	34.123027325929	25.0537848101795	44.1318990081401	15.3332378224486	27.1730604630492	30.2090030614354	-0.00298843176143899	0.213466486232198	-0.0139995360123571	0.988830351209537	0.995012209303798	shared	30.2548350021982	30.1500762804547
chr1	5939442	5940333	Peak425	chr1	5854062	5854913	Peak425	9.85846403623771	28.0518328270291	8.06933640417733	17.4004769964753	10.9901811327218	16.5230412773323	10.5937342761121	6.48184060554984	8.9993512012098	8.56670697147949	8.07146014519712	11.3743424419763	2.78375386779773	5.96377013623515	9.43583865996835	5.43461209260984	10.5374214420068	0.686032695234842	0.340887844110624	2.01248799887453	0.0441685205057581	0.157109934240999	shared	12.996473195205	7.37578347360914
chr1	5951558	5952373	Peak426	chr1	5866094	5866909	Peak426	0.896224003294338	3.00555351718168	0.733576036743393	0.725019874853138	0.64648124310128	0.786811489396778	1.92613350474765	0	0.529373600071165	5.14002418288769	3.22858405807885	0.568717122098817	2.78375386779773	0	1.17947983249604	0	1.38435827079678	-0.455191018054246	0.626906244509072	-0.726091057540358	0.467782950721366	0.681782952842325	shared	1.02768591882105	1.8429370090513
chr1	5952962	5954463	Peak427	chr1	5867497	5868998	Peak427	12.5471360461207	20.0370234478779	13.2043686613811	5.8001589988251	5.81833118791152	15.7362297879356	10.5937342761121	16.2046015138746	14.2930872019214	1.7133413942959	3.22858405807885	9.09947395358108	2.78375386779773	2.38550805449406	20.0511571524327	9.96345550311804	10.2162465691099	0.675209093455884	0.389850473363909	1.73196940773137	0.0832790094699827	0.240538642599819	shared	12.6927412357733	7.03218199768548
chr1	6000165	6000377	Peak429	chr1	5918721	5918933	Peak429	2.68867200988301	1.00185117239389	2.20072811023018	2.90007949941255	1.93944372930384	0	1.92613350474765	0	0.529373600071165	3.42668278859179	0	3.98101985469172	0	8.34927819072922	1.17947983249604	3.62307472840656	2.10911356380985	-0.943634629955178	0.553103057216081	-1.70607379157286	0.0879943415024572	0.249461712380275	shared	1.46514240289359	2.9370764849879
chr1	6025747	6026079	Peak431	chr1	5952032	5952364	Peak431	0.896224003294338	0	0.733576036743393	2.17505962455941	0.64648124310128	0.786811489396778	1.92613350474765	1.08030676759164	2.64686800035582	3.42668278859179	3.22858405807885	1.70615136629645	5.56750773559545	5.96377013623515	3.53843949748813	8.15191813891476	2.65465714943693	-1.55714254098739	0.503043243550531	-3.09544469774987	0.00196518015751312	0.0154245842774284	shared	1.21016229664337	4.51186481731437
chr1	6037555	6037847	Peak432	chr1	5963795	5964087	Peak432	0	4.00740468957558	6.60218433069054	5.8001589988251	3.2324062155064	6.29449191517423	1.92613350474765	0	1.58812080021349	1.7133413942959	1.61429202903942	0	0	0	1.17947983249604	1.81153736420328	2.23559694217298	1.45027771788114	0.624237550659508	2.32327856013935	0.0201641928185251	0.0907158111803309	shared	3.27232227274811	0.902664374290663
chr1	6166790	6167218	Peak434	chr1	6093206	6093626	Peak434	4.48112001647169	2.00370234478779	6.60218433069054	1.45003974970628	2.58592497240512	0.786811489396778	1.92613350474765	2.16061353518328	6.88185680092514	3.42668278859179	1.61429202903942	6.25588834308699	2.78375386779773	9.54203221797625	4.71791932998417	6.34038077471148	3.97245850596888	-0.604563375045392	0.442962222452919	-1.36481926539379	0.172309862111137	0.380580230848198	shared	3.20870963825714	4.95442133588398
chr1	6175543	6176150	Peak435	chr1	6100387	6100994	Peak435	6.27356802306036	9.01666055154505	8.06933640417733	5.8001589988251	8.40425616031664	3.93405744698389	6.74146726661677	7.56214737314148	10.0580984013521	3.42668278859179	3.22858405807885	2.84358561049409	0	1.19275402724703	3.53843949748813	2.71730604630492	5.17544391588897	1.38346048804969	0.403247376454885	3.43079848457356	0.000601807482984957	0.00586697057643027	human	7.31775006955764	2.42105028974354
chr1	6176624	6179199	Peak436	chr1	6101468	6104028	Peak436	22.4056000823584	19.035172275484	20.540129028815	26.8257353695661	23.2733247516461	17.3098527667291	9.63066752373825	30.2485894925659	29.6449216039852	5.14002418288769	9.68575217423654	17.6302307850633	22.2700309423818	14.3130483269644	17.6921974874406	19.9269110062361	19.0982617375062	0.510040461109912	0.26008298094039	1.96106819164308	0.0498710686710956	0.170543800235261	shared	22.1015547660987	15.2368849864586
chr1	6191540	6193830	Peak437	chr1	6116247	6118548	Peak437	27.7829441021245	21.0388746202718	27.1423133595056	23.9256558701536	32.324062155064	19.6702872349195	16.372134790355	23.7667488870161	20.6455704027754	11.9933897600713	9.68575217423654	13.6492109303716	22.2700309423818	21.4695724904466	10.6153184924644	23.5499857346426	20.368865746675	0.547580907074831	0.233061045526747	2.34951707968713	0.0187977816760641	0.0863372804617877	shared	23.6298434913539	16.176180074945
chr1	6209518	6211058	Peak438	chr1	6134241	6135791	Peak438	8.06601602964904	8.01480937915116	7.33576036743393	15.2254173719159	23.9198059947474	7.86811489396778	9.63066752373825	15.124294746283	22.7630648030601	18.8467553372549	12.9143362323154	19.9050992734586	11.1350154711909	16.6985563814584	16.5127176549446	15.3980675957279	14.3349061910186	-0.271580169884177	0.300837168689513	-0.902748058250969	0.36665962399398	0.595199558314042	shared	13.1053279011052	15.9157925637644
chr1	6234141	6235594	Peak439	chr1	6161867	6163326	Peak439	15.2358080560037	15.0277675859084	15.4050967716113	9.42525837309079	15.5155498344307	10.2285493621581	18.2982682951027	17.2849082814662	30.7036688041275	13.7067311543672	12.9143362323154	11.9430595640752	5.56750773559545	28.6260966539287	18.8716773199367	9.0576868210164	15.4882481778209	0.157380112506376	0.302999970510589	0.519406362453344	0.603477395418361	0.782292800771012	shared	16.3472083737666	14.3838707830336
chr1	6366297	6370646	Peak440	chr1	6295415	6299329	Peak440	77.075264283313	74.1369867571482	40.3466820208866	76.8521067344326	49.1325744756973	81.828394897265	94.3805417326348	68.0593263582733	84.6997760113863	22.2734381258467	12.9143362323154	14.7866451745693	22.2700309423818	20.2768184631995	15.3332378224486	12.680761549423	47.9404325988263	2.05894095670421	0.227927305399972	9.03332294079964	1.66536318226707e-19	3.38429514867536e-17	human	71.8346281412264	17.219324044312
chr1	6374969	6375726	Peak441	chr1	6303554	6304307	Peak441	2.68867200988301	0	0.733576036743393	0.725019874853138	0.64648124310128	0	0.963066752373825	1.08030676759164	1.58812080021349	25.7001209144385	56.5002210163798	19.9050992734586	41.7563080169659	79.9145198255511	30.6664756448971	25.3615230988459	18.014344454706	-4.77013101960507	0.454164654079049	-10.5030873203418	8.36003008221025e-26	3.50334728078232e-23	chimp	0.936138164973309	39.972038255791
chr1	6429893	6430112	Peak444	chr1	6358900	6359119	Peak444	0.896224003294338	3.00555351718168	0.733576036743393	4.35011924911883	1.29296248620256	0.786811489396778	1.92613350474765	0	2.64686800035582	0	1.61429202903942	0	0	2.38550805449406	2.35895966499209	1.81153736420328	1.48803408748562	0.446153063532024	0.60942322276597	0.732090683231734	0.464113220028534	0.678788227818202	shared	1.73758314300456	1.16718530181841
chr1	6439735	6441043	Peak445	chr1	6369306	6370611	Peak445	10.7546880395321	15.0277675859084	6.60218433069054	21.025576370741	9.05073740341792	10.2285493621581	9.63066752373825	5.4015338379582	4.76436240064048	11.9933897600713	9.68575217423654	10.2369081977787	13.9187693389886	13.1202942997173	31.8459554773932	15.3980675957279	12.4178252311687	-0.542775673837889	0.335772008785644	-1.61650066007854	0.10598611080232	0.28139131613944	shared	10.2762296505317	15.1713052634162
chr1	6443544	6444806	Peak446	chr1	6373114	6374380	Peak446	13.4433600494151	8.01480937915116	11.0036405511509	7.25019874853138	4.52536870170896	7.08130340457101	7.7045340189906	4.32122707036656	6.88185680092514	10.2800483657754	16.1429202903942	15.3553622966681	0	10.7347862452233	12.9742781574565	11.7749928673213	9.21804293422809	-0.59073337806983	0.298510120092763	-1.97893919940221	0.0478228521504385	0.165810235022021	shared	7.80292208053453	11.0374840318341
chr1	6454921	6456393	Peak447	chr1	6385557	6386968	Peak447	11.6509120428264	18.0333211030901	12.4707926246377	6.52517887367824	18.7479560499371	9.44173787276134	23.1136020569718	19.4455218166495	26.4686800035582	13.7067311543672	11.300044203276	11.3743424419763	11.1350154711909	39.360882899152	21.2306369849288	26.2672917809476	17.5170404612468	-0.257458694884022	0.326789124792137	-0.787843521560841	0.430788240436765	0.651842876163835	shared	16.2108558271234	19.1964207051198
chr1	6478500	6480450	Peak449	chr1	6409595	6411553	Peak449	4.48112001647169	8.01480937915116	2.93430414697357	2.90007949941255	10.9901811327218	6.29449191517423	7.7045340189906	28.0879759573826	24.3511856032736	3.42668278859179	4.84287608711827	21.0425335176562	33.4050464135727	14.3130483269644	8.2563588274723	1.81153736420328	11.4285478121957	-0.162464613275046	0.501700206200497	-0.323828077539436	0.746068197822789	0.870457124658506	shared	10.6398535188391	12.4425833322256
chr1	6481148	6482116	Peak450	chr1	6412268	6413235	Peak450	2.68867200988301	3.00555351718168	1.46715207348679	0.725019874853138	5.81833118791152	1.57362297879356	0.963066752373825	3.24092030277492	4.23498880056932	1.7133413942959	3.22858405807885	9.09947395358108	25.0537848101795	7.15652416348218	2.35895966499209	4.5288434105082	4.8035524345591	-1.20861295725858	0.478295926871327	-2.52691459273858	0.0115069482128549	0.060176007338571	shared	2.63525861086975	7.59135877930255
chr1	6514865	6516640	Peak452	chr1	6448394	6450172	Peak452	3.58489601317735	6.01110703436337	4.40145622046036	5.07513912397197	0	2.36043446819034	0.963066752373825	9.72276090832476	1.58812080021349	13.7067311543672	9.68575217423654	23.8861191281503	75.1613544305386	34.5898667901639	12.9742781574565	13.5865302315246	13.5811008367196	-2.48884419629788	0.471080337009844	-5.28326911731378	1.2689876457567e-07	3.6862581648948e-06	chimp	3.74522014678616	26.2272331523482
chr1	6532145	6532417	Peak453	chr1	6464930	6465202	Peak453	2.68867200988301	6.01110703436337	2.93430414697357	5.07513912397197	1.29296248620256	3.14724595758711	4.81533376186912	3.24092030277492	2.11749440028466	3.42668278859179	1.61429202903942	0	0	2.38550805449406	11.7947983249604	2.71730604630492	3.32886040420631	0.087535734197575	0.521331762717237	0.167907924392194	0.866655715877836	0.936628533613095	shared	3.48035324710114	3.13408389191295
chr1	6621214	6622233	Peak454	chr1	6557219	6558246	Peak454	11.6509120428264	8.01480937915116	10.2700645144075	20.3005564958879	4.52536870170896	8.65492638336456	10.5937342761121	14.0439879786913	11.1168456014945	23.9867795201426	17.7572123194337	13.6492109303716	33.4050464135727	21.4695724904466	15.3332378224486	12.680761549423	14.8408141512177	-0.732554913302125	0.283456094744468	-2.5843681857062	0.00975575875391287	0.0531941787512695	shared	11.0190228192938	19.7545458636912
chr1	6667399	6667717	Peak456	chr1	6601067	6601385	Peak456	5.37734401976603	1.00185117239389	0.733576036743393	0.725019874853138	1.29296248620256	0	0	1.08030676759164	0.529373600071165	3.42668278859179	8.07146014519712	1.13743424419763	11.1350154711909	4.77101610898812	4.71791932998417	3.62307472840656	2.97643979838613	-1.70245717289987	0.547663938443033	-3.10858001302739	0.00187988736020416	0.0148804630308505	shared	1.19338155084687	5.26894325950804
chr1	6667784	6669103	Peak457	chr1	6602697	6604033	Peak457	2.68867200988301	4.00740468957558	4.40145622046036	5.07513912397197	2.58592497240512	3.93405744698389	0	1.08030676759164	4.76436240064048	15.4200725486631	33.9001326098279	13.0804938082728	36.1888002813705	26.2405885994347	24.7690764824169	12.680761549423	11.9260780944326	-2.58408338379498	0.350254347583516	-7.37773392856691	1.61006319760233e-13	1.4051298301589e-11	chimp	3.17081373683467	23.1828465542013
chr1	6722734	6722986	Peak458	chr1	6658647	6658902	Peak458	0	5.00925586196947	4.40145622046036	6.52517887367824	4.52536870170896	2.36043446819034	1.92613350474765	2.16061353518328	5.29373600071164	1.7133413942959	1.61429202903942	2.84358561049409	0	2.38550805449406	7.07687899497626	4.5288434105082	3.27278916627862	0.187755610287851	0.468032480691265	0.401159359731922	0.688302799796667	0.836243268105397	shared	3.57801968518333	2.88034992768685
chr1	6730456	6730903	Peak459	chr1	6666295	6666737	Peak459	2.68867200988301	2.00370234478779	3.66788018371697	2.17505962455941	2.58592497240512	1.57362297879356	1.92613350474765	1.08030676759164	2.64686800035582	3.42668278859179	1.61429202903942	2.84358561049409	2.78375386779773	8.34927819072922	3.53843949748813	4.5288434105082	2.9645653613431	-0.695564108750548	0.440065550977321	-1.5805920440848	0.113971346098849	0.294590964468207	shared	2.26090782076011	3.86926791352123
chr1	6771017	6772595	Peak460	chr1	6705750	6707322	Peak460	14.3395840527094	13.0240652411206	22.7408571390452	16.6754571216222	9.6972186465192	10.2285493621581	23.1136020569718	14.0439879786913	19.5868232026331	3.42668278859179	6.4571681161577	4.54973697679054	5.56750773559545	5.96377013623515	7.07687899497626	2.71730604630492	11.2005747247577	1.59645108207589	0.329357706779046	4.84716479747319	1.25238390593447e-06	2.85330804575149e-05	human	15.9389049779412	5.1084358278074
chr1	6773762	6774328	Peak461	chr1	6708486	6709045	Peak461	5.37734401976603	4.00740468957558	8.80291244092072	4.35011924911883	7.75777491721536	4.72086893638067	6.74146726661677	9.72276090832476	9.52872480128096	3.42668278859179	0	0	0	0	1.17947983249604	1.81153736420328	4.21419232590567	2.51049808679613	0.531633008032495	4.72223892960889	2.3326241694371e-06	4.95200168776094e-05	human	6.7788196921333	0.916814283613017
chr1	6801092	6802300	Peak463	chr1	6733423	6734700	Peak463	10.7546880395321	16.0296187583023	11.7372165878943	10.1502782479439	7.11129367411408	19.6702872349195	8.66760077136442	16.2046015138746	8.46997760113863	1.7133413942959	4.84287608711827	6.25588834308699	0	2.38550805449406	3.53843949748813	4.5288434105082	8.25377870100471	1.50756126847004	0.367558352539456	4.10155627821902	4.10380664955298e-05	0.000610221224867879	human	12.0883958254538	3.32355668385594
chr1	6835964	6837355	Peak464	chr1	6773197	6774588	Peak464	23.3018240856528	13.0240652411206	13.2043686613811	11.6003179976502	29.0916559395576	29.1120251076808	25.0397355617194	16.2046015138746	26.9980536036294	10.2800483657754	12.9143362323154	22.1799677618539	16.7025232067864	17.8913104087055	17.6921974874406	17.2096049599312	18.9029147584422	0.303334310085533	0.263501384471716	1.15116780389475	0.249663207861816	0.47665821197163	shared	20.8418497458074	16.4099983461155
chr1	6904840	6906946	Peak466	chr1	6842005	6844108	Peak466	36.7451841350678	33.0610886889985	24.208009212532	40.6011129917757	22.6268435085448	36.9801400016486	35.6334698378315	27.007669189791	15.3518344020638	25.7001209144385	27.4429644936702	15.9240794187669	13.9187693389886	16.6985563814584	22.4101168174248	28.9845978272525	26.4559098225159	0.45688227044262	0.241141439672135	1.89466510220647	0.0581367838867814	0.189310857023437	shared	30.2461502186949	21.5827435988571
chr1	6914099	6914445	Peak467	chr1	6851341	6851690	Peak467	2.68867200988301	4.00740468957558	1.46715207348679	1.45003974970628	4.52536870170896	2.36043446819034	1.92613350474765	2.16061353518328	1.05874720014233	0	1.61429202903942	1.13743424419763	0	0	0	6.34038077471148	1.9210420612858	0.504531290812767	0.57929250859704	0.870943924399552	0.383784771864581	0.610814448474572	shared	2.40495177029158	1.29887243542122
chr1	6973408	6974330	Peak469	chr1	6910861	6911790	Peak469	14.3395840527094	10.0185117239389	8.80291244092072	10.8752981227971	12.9296248620256	14.9494182985388	11.5568010284859	17.2849082814662	17.4693288023484	6.85336557718359	14.5286282613548	6.82460546518581	25.0537848101795	11.9275402724703	8.2563588274723	10.8692241852197	12.6587434382686	0.271276507383883	0.273519060920697	0.991801106916405	0.321294557598981	0.551789072172596	shared	13.136265290359	12.0447867712951
chr1	6979186	6982675	Peak470	chr1	6916571	6920057	Peak470	48.3960961778942	56.1036656540581	41.8138340943734	51.4764111145728	43.960724530887	80.2547719184714	65.4885391614201	57.2562586823569	60.8779640081839	66.82031437754	69.4145572486952	55.7342779656841	61.24258509155	62.0232094168456	79.0251487772349	73.3672632502328	60.828476341875	-0.248524458683489	0.159117198956069	-1.56189563613487	0.11831257669015	0.301642126638818	shared	56.1809183713575	66.8039080182547
chr1	7042804	7043026	Peak472	chr1	6978714	6978936	Peak472	1.79244800658868	2.00370234478779	1.46715207348679	1.45003974970628	2.58592497240512	3.14724595758711	2.88920025712147	1.08030676759164	7.4112304009963	0	0	1.13743424419763	0	1.19275402724703	1.17947983249604	2.71730604630492	1.8783890425323	1.07759208599225	0.581467268764374	1.85322913924656	0.0638495227774775	0.201933061788226	shared	2.64747228114124	0.889567735749375
chr1	7048893	7049384	Peak473	chr1	6985342	6985833	Peak473	5.37734401976603	3.00555351718168	5.86860829394715	6.52517887367824	6.4648124310128	1.57362297879356	3.8522670094953	2.16061353518328	2.64686800035582	6.85336557718359	6.4571681161577	2.27486848839527	2.78375386779773	8.34927819072922	5.89739916248022	4.5288434105082	4.66372159204161	-0.263944140563931	0.397060894964073	-0.664744737926945	0.506213773932086	0.711999704016662	shared	4.16387429549043	5.30638240189313
chr1	7090876	7093992	Peak475	chr1	7028477	7031597	Peak475	42.1225281548339	32.0592375166046	31.5437695799659	21.025576370741	26.5057309671525	32.2592710652679	23.1136020569718	31.3288962601575	26.4686800035582	37.6935106745097	29.0572565227096	25.5922704944468	13.9187693389886	33.3971127629169	28.307515979905	30.7961351914558	29.0743664337616	0.0249529380208651	0.19040437302398	0.13105233679545	0.895733905603674	0.951018993295121	shared	29.6030324416948	28.3946529949903
chr1	7107103	7107430	Peak476	chr1	7045189	7045516	Peak476	3.58489601317735	3.00555351718168	1.46715207348679	1.45003974970628	0.64648124310128	2.36043446819034	2.88920025712147	5.4015338379582	3.17624160042699	5.14002418288769	14.5286282613548	6.82460546518581	0	1.19275402724703	2.35895966499209	3.62307472840656	3.60309869315152	-0.832406286232724	0.475077006900245	-1.75215022857865	0.0797479793026977	0.233825935339751	shared	2.66461475115004	4.80972090429628
chr1	7114690	7115799	Peak477	chr1	7052763	7053872	Peak477	5.37734401976603	9.01666055154505	5.13503225720375	6.52517887367824	5.17184994481024	6.29449191517423	11.5568010284859	4.32122707036656	6.88185680092514	3.42668278859179	8.07146014519712	4.54973697679054	2.78375386779773	11.9275402724703	4.71791932998417	8.15191813891476	6.49434087385635	0.0424610857400225	0.339052994043649	0.125234363022779	0.900338013625485	0.953085929657927	shared	6.69782694021724	6.23271593139235
chr1	7137424	7141835	Peak479	chr1	7075108	7079521	Peak479	42.1225281548339	52.0962609644825	53.5510506822677	56.5515502385448	65.2946055532293	33.0460825546647	49.1164043710651	55.0956451471736	48.7023712065471	25.7001209144385	37.1287166679068	34.123027325929	25.0537848101795	33.3971127629169	30.6664756448971	25.3615230988459	41.6879537561202	0.717406261570948	0.175968712564627	4.07689668870807	4.5640759024409e-05	0.000668802854307401	human	50.6196109858676	30.2043944607305
chr1	7168916	7169367	Peak480	chr1	7103660	7104111	Peak480	4.48112001647169	6.01110703436337	5.13503225720375	3.62509937426569	4.52536870170896	6.29449191517423	8.66760077136442	10.8030676759164	4.23498880056932	6.85336557718359	4.84287608711827	3.98101985469172	2.78375386779773	1.19275402724703	2.35895966499209	3.62307472840656	4.96335502215468	0.628663225684484	0.391942121315247	1.60396954421451	0.108720765971869	0.28593175880178	shared	5.97531961633754	3.66225768677671
chr1	7170926	7171809	Peak481	chr1	7105671	7106558	Peak481	9.85846403623771	6.01110703436337	7.33576036743393	7.25019874853138	7.75777491721536	4.72086893638067	7.7045340189906	6.48184060554984	8.9993512012098	5.14002418288769	6.4571681161577	2.27486848839527	5.56750773559545	4.77101610898812	2.35895966499209	5.43461209260984	6.13275351597118	0.769318483181018	0.353783518960259	2.1745458506433	0.0296641659130144	0.119278967036859	shared	7.34665554065696	4.57202234137517
chr1	7173392	7174885	Peak482	chr1	7108158	7109661	Peak482	14.3395840527094	11.0203628963328	12.4707926246377	13.0503577473565	7.75777491721536	15.7362297879356	13.4829345332335	11.883374443508	11.6462192015656	11.9933897600713	4.84287608711827	6.82460546518581	5.56750773559545	10.7347862452233	8.2563588274723	5.43461209260984	10.3151104011107	0.669668097442218	0.282538697252447	2.37018186872955	0.0177793372327416	0.0829042956386616	shared	12.3764033560549	7.6648766018966
chr1	7175700	7176861	Peak483	chr1	7109888	7111061	Peak483	18.8207040691811	8.01480937915116	9.53648847766411	11.6003179976502	16.8085123206333	12.5889838303485	20.2244017998503	20.5258285842412	8.9993512012098	6.85336557718359	1.61429202903942	7.96203970938344	8.35126160339318	14.3130483269644	18.8716773199367	9.96345550311804	12.1905336080593	0.463559130824775	0.319980839655985	1.44870902683783	0.147418858514125	0.345913159460237	shared	14.12437751777	9.70416286700268
chr1	7180113	7180872	Peak484	chr1	7114311	7115070	Peak484	13.4433600494151	12.0222140687267	7.33576036743393	10.1502782479439	8.40425616031664	17.3098527667291	19.2613350474765	5.4015338379582	16.4105816022061	18.8467553372549	14.5286282613548	9.6681910756799	8.35126160339318	19.0840644359525	7.07687899497626	7.24614945681312	12.1588188321019	0.0391297981232798	0.31013772996868	0.1261690995392	0.899598070861044	0.952812815392556	shared	12.1932413498007	12.1145613093464
chr1	7190245	7190603	Peak485	chr1	7123022	7123380	Peak485	7.1697920263547	3.00555351718168	5.13503225720375	5.8001589988251	3.2324062155064	4.72086893638067	4.81533376186912	4.32122707036656	4.76436240064048	1.7133413942959	1.61429202903942	5.68717122098817	2.78375386779773	1.19275402724703	1.17947983249604	2.71730604630492	3.74080210015611	0.710672485891864	0.427619241177232	1.66192822365848	0.0965271668955063	0.264904969457424	shared	4.77385946492539	2.41258548830989
chr1	7221393	7222909	Peak486	chr1	7154006	7155522	Peak486	20.6131520757698	14.0259164135145	19.0729769553282	28.2757751192724	29.7381371826589	28.325213618284	13.4829345332335	18.3652150490579	30.7036688041275	22.2734381258467	8.07146014519712	25.5922704944468	8.35126160339318	22.6623265176936	15.3332378224486	20.8326796883377	20.3574790092881	0.289124150795757	0.259296040923606	1.11503496068009	0.264835440457533	0.493077033233249	shared	22.5114433056941	17.5880963424805
chr1	7236934	7237244	Peak487	chr1	7170378	7170688	Peak487	9.85846403623771	7.01295820675726	2.93430414697357	9.42525837309079	6.4648124310128	9.44173787276134	7.7045340189906	10.8030676759164	8.46997760113863	0	8.07146014519712	8.53075683148226	5.56750773559545	4.77101610898812	4.71791932998417	8.15191813891476	6.99535579081506	0.355186126389744	0.339442524574145	1.04638075867292	0.295385272770651	0.525603040796127	shared	8.01279048476434	5.68722547002313
chr1	7261133	7261313	Peak489	chr1	7194291	7194471	Peak489	5.37734401976603	1.00185117239389	2.20072811023018	2.90007949941255	1.29296248620256	1.57362297879356	0	1.08030676759164	2.11749440028466	0	0	2.27486848839527	2.78375386779773	0	0	0	1.41268823692925	1.04382146874725	0.641152905332382	1.62803827303273	0.103516770633696	0.277183238034012	shared	1.94937660385279	0.722660336599
chr1	7262337	7262525	Peak490	chr1	7195491	7195679	Peak490	1.79244800658868	0	1.46715207348679	0.725019874853138	1.29296248620256	0	0	1.08030676759164	0.529373600071165	0	4.84287608711827	1.13743424419763	0	2.38550805449406	1.17947983249604	7.24614945681312	1.47991940524457	-1.34547585386394	0.618719585650507	-2.17461332252694	0.0296591051289173	0.11927133520726	shared	0.765251423199329	2.39877823930273
chr1	7263015	7263757	Peak491	chr1	7196169	7196900	Peak491	3.58489601317735	6.01110703436337	1.46715207348679	2.90007949941255	4.52536870170896	0.786811489396778	0.963066752373825	1.08030676759164	0.529373600071165	8.56670697147949	11.300044203276	10.2369081977787	11.1350154711909	4.77101610898812	18.8716773199367	13.5865302315246	6.26975377723481	-2.05622855954278	0.410440484672022	-5.00980930569235	5.44839949425889e-07	1.35580147780361e-05	chimp	2.4275735479536	11.2096997863106
chr1	7279138	7279865	Peak493	chr1	7212316	7213036	Peak493	3.58489601317735	9.01666055154505	2.20072811023018	2.17505962455941	1.29296248620256	3.93405744698389	5.77840051424295	3.24092030277492	1.58812080021349	3.42668278859179	4.84287608711827	1.13743424419763	0	3.57826208174109	4.71791932998417	0.90576868210164	3.21379681647903	0.36923819466257	0.493724260829486	0.747863177803392	0.454542689870011	0.67086596378589	shared	3.64575620554776	2.65842045910494
chr1	7299777	7300041	Peak494	chr1	7233534	7233796	Peak494	3.58489601317735	3.00555351718168	2.20072811023018	5.8001589988251	3.2324062155064	5.50768042577745	2.88920025712147	2.16061353518328	2.11749440028466	1.7133413942959	1.61429202903942	1.70615136629645	2.78375386779773	3.57826208174109	0	1.81153736420328	2.73162934854134	0.791978026603851	0.491221885385509	1.61226128184885	0.106905094868506	0.283031944930263	shared	3.3887479414764	1.88676258619627
chr1	7300739	7301760	Peak495	chr1	7234495	7235517	Peak495	8.96224003294338	7.01295820675726	2.93430414697357	6.52517887367824	8.40425616031664	11.8021723409517	4.81533376186912	5.4015338379582	6.88185680092514	1.7133413942959	1.61429202903942	5.11845409888936	5.56750773559545	0	3.53843949748813	5.43461209260984	5.35790506314321	0.936349348520391	0.402732065590031	2.32499328591721	0.0200723192163705	0.0904202346609786	shared	6.97109268470814	3.28380669255973
chr1	7305823	7306646	Peak496	chr1	7239650	7240471	Peak496	8.06601602964904	2.00370234478779	1.46715207348679	2.90007949941255	2.58592497240512	3.14724595758711	3.8522670094953	3.24092030277492	1.58812080021349	0	0	0	0	1.19275402724703	2.35895966499209	1.81153736420328	2.13841750289091	1.5009989919412	0.587848302631791	2.55337811680538	0.0106683609912732	0.0568313207539176	shared	3.20571433220135	0.766178722348914
chr1	7316330	7317126	Peak497	chr1	7250179	7250900	Peak497	3.58489601317735	5.00925586196947	1.46715207348679	4.35011924911883	0.64648124310128	3.14724595758711	1.92613350474765	3.24092030277492	2.11749440028466	13.7067311543672	14.5286282613548	9.6681910756799	11.1350154711909	15.5058023542114	4.71791932998417	6.34038077471148	6.31827293923424	-1.80229752082192	0.376686326167934	-4.78461094979704	1.71318843745302e-06	3.77034550431511e-05	chimp	2.83218873402756	10.8003812030714
chr1	7327759	7330835	Peak498	chr1	7261685	7264751	Peak498	30.4716161120075	35.0647910337863	51.3503225720375	34.0759341180975	47.1931307463934	33.8328940440615	44.3010706091959	47.5334977740321	41.2911408055508	25.7001209144385	29.0572565227096	32.4168759596326	36.1888002813705	19.0840644359525	31.8459554773932	46.1942027871836	36.6001046371152	0.34896926045	0.191298714230229	1.82421121780261	0.0681201463306096	0.21069733516531	shared	40.568266423907	31.4981823398115
chr1	7336635	7337374	Peak499	chr1	7270603	7271342	Peak499	9.85846403623771	8.01480937915116	8.80291244092072	15.950437246769	12.2831436189243	11.0153608515549	5.77840051424295	12.9636812110997	7.4112304009963	0	1.61429202903942	0	0	0	0	0	5.85579573305851	3.92649773244771	0.592183951981288	6.63053721619896	3.34467329290721e-11	1.98469298095502e-09	human	10.230937744433	0.230613147005632
chr1	7347721	7348660	Peak500	chr1	7284372	7285317	Peak500	4.48112001647169	3.00555351718168	0.733576036743393	7.25019874853138	4.52536870170896	7.86811489396778	5.77840051424295	4.32122707036656	9.52872480128096	5.14002418288769	4.84287608711827	5.11845409888936	0	8.34927819072922	15.3332378224486	2.71730604630492	5.56209129555459	-0.190910711111633	0.428879467729695	-0.445138379140025	0.656219754877323	0.817228305200937	shared	5.27692047783282	5.92873948976829
chr1	7355839	7357775	Peak501	chr1	7292518	7294454	Peak501	18.8207040691811	15.0277675859084	16.1386728083547	23.9256558701536	21.3338810223422	25.9647791500937	22.150535304598	16.2046015138746	24.8805592033447	8.56670697147949	11.300044203276	10.8056253198775	2.78375386779773	2.38550805449406	10.6153184924644	10.8692241852197	15.1108336014037	1.19535375392575	0.264867683923537	4.51302226160147	6.39103109090195e-06	0.000120457541686964	human	20.4941285030946	8.18945444208698
chr1	7362715	7363039	Peak502	chr1	7299396	7299705	Peak502	8.06601602964904	0	4.40145622046036	3.62509937426569	1.93944372930384	1.57362297879356	3.8522670094953	2.16061353518328	4.76436240064048	0	1.61429202903942	0.568717122098817	0	0	1.17947983249604	0	2.10908564133911	2.01423578532299	0.624353570545171	3.22611398468372	0.00125483372108493	0.0107374589453218	shared	3.37587569753239	0.480355569090612
chr1	7365365	7365729	Peak503	chr1	7302033	7302396	Peak503	3.58489601317735	3.00555351718168	5.13503225720375	2.90007949941255	7.11129367411408	1.57362297879356	2.88920025712147	5.4015338379582	2.11749440028466	3.42668278859179	6.4571681161577	4.54973697679054	2.78375386779773	3.57826208174109	5.89739916248022	0.90576868210164	3.83234238193175	-0.0664023890403109	0.426794886154418	-0.155583844123863	0.876361060374614	0.941366539868354	shared	3.7465229372497	3.94268166795153
chr1	7366508	7368283	Peak504	chr1	7303175	7304951	Peak504	20.6131520757698	13.0240652411206	22.0072811023018	17.4004769964753	19.3944372930384	14.162606809142	11.5568010284859	15.124294746283	11.6462192015656	10.2800483657754	14.5286282613548	13.0804938082728	5.56750773559545	14.3130483269644	21.2306369849288	14.4922989136262	14.9013748056688	0.203792452086262	0.245400594757715	0.830448077305871	0.406285492803687	0.630812037792537	shared	16.1032593882425	13.356094628074
chr1	7387194	7389033	Peak505	chr1	7323898	7325735	Peak505	25.0942720922415	25.0462793098474	18.3394009185848	25.3756956198598	28.4451746964563	7.86811489396778	21.1874685522241	29.1682827249743	19.0574496025619	17.133413942959	22.6000884065519	19.3363821513598	19.4862770745841	27.4333426266817	24.7690764824169	19.9269110062361	21.8917268813442	0.0288423826731223	0.234961318093416	0.122753749030532	0.902302100100463	0.954052165680766	shared	22.1757931567464	21.5264988129699
chr1	7397492	7398397	Peak506	chr1	7334228	7335111	Peak506	6.27356802306036	9.01666055154505	2.93430414697357	7.25019874853138	7.11129367411408	3.14724595758711	5.77840051424295	5.4015338379582	12.7049664017079	5.14002418288769	3.22858405807885	1.70615136629645	2.78375386779773	4.77101610898812	0	3.62307472840656	5.054423510511	1.11006591465954	0.434351436309799	2.55568606861425	0.0105978683366419	0.0565726318299908	shared	6.6242413173023	3.03608633035077
chr1	7402969	7404650	Peak507	chr1	7339934	7341615	Peak507	12.5471360461207	4.00740468957558	8.06933640417733	7.97521862338452	3.87888745860768	5.50768042577745	2.88920025712147	6.48184060554984	14.2930872019214	6.85336557718359	9.68575217423654	8.53075683148226	8.35126160339318	9.54203221797625	5.89739916248022	6.34038077471148	7.55317125335622	-0.0666903933856875	0.350467102322307	-0.190290024209907	0.849081870360735	0.928097287643047	shared	7.29442130135956	7.88584976306622
chr1	7415814	7415998	Peak508	chr1	7352958	7353143	Peak508	0.896224003294338	1.00185117239389	0.733576036743393	0.725019874853138	1.93944372930384	1.57362297879356	0	1.08030676759164	5.29373600071164	3.42668278859179	0	1.70615136629645	2.78375386779773	1.19275402724703	2.35895966499209	0.90576868210164	1.60111568504451	-0.0446429917214311	0.591219064015883	-0.0755100679910276	0.939808887309417	0.972521896622532	shared	1.47153117374283	1.76772434243239
chr1	7422515	7422884	Peak509	chr1	7359727	7360096	Peak509	4.48112001647169	3.00555351718168	4.40145622046036	6.52517887367824	4.52536870170896	3.93405744698389	4.81533376186912	5.4015338379582	2.64686800035582	0	1.61429202903942	5.68717122098817	2.78375386779773	0	1.17947983249604	3.62307472840656	3.41401512846224	0.69788287425119	0.454108768502325	1.53681875941935	0.124337698241732	0.311089592592452	shared	4.41516337518533	2.12682452553256
chr1	7424012	7424756	Peak510	chr1	7361676	7362426	Peak510	6.27356802306036	4.00740468957558	2.20072811023018	4.35011924911883	11.636662375823	6.29449191517423	4.81533376186912	6.48184060554984	6.35248320085397	6.85336557718359	4.84287608711827	3.4123027325929	2.78375386779773	7.15652416348218	1.17947983249604	7.24614945681312	5.36794272804619	0.272407466009016	0.39126071242591	0.696230051619609	0.486284770552104	0.696409154952138	shared	5.82362577013946	4.78206453106912
chr1	7426349	7426903	Peak511	chr1	7364018	7364572	Peak511	0.896224003294338	1.00185117239389	1.46715207348679	0	1.29296248620256	0	0.963066752373825	0	1.05874720014233	5.14002418288769	6.4571681161577	3.4123027325929	0	9.54203221797625	5.89739916248022	4.5288434105082	2.60361084440604	-2.32797066120829	0.523085827018787	-4.45045638968283	8.56879935886506e-06	0.000155542980749502	chimp	0.742222631988193	4.99682426037185
chr1	7441863	7442281	Peak512	chr1	7379901	7380319	Peak512	8.96224003294338	4.00740468957558	3.66788018371697	3.62509937426569	7.75777491721536	3.14724595758711	6.74146726661677	3.24092030277492	6.88185680092514	3.42668278859179	4.84287608711827	3.98101985469172	2.78375386779773	2.38550805449406	4.71791932998417	7.24614945681312	4.83848743531949	0.281602707439721	0.384223666303394	0.732913487992588	0.463611196029448	0.67832014945049	shared	5.33687661395788	4.1977013484987
chr1	7454949	7457827	Peak513	chr1	7395307	7398185	Peak513	38.5376321416565	26.0481304822413	27.1423133595056	29.7258148689787	24.5662872378486	25.1779676606969	24.0766688093456	42.1319639360739	16.9399552022773	32.553486491622	51.6573449292616	32.9855930817314	19.4862770745841	29.8188506811758	29.4869958124011	28.9845978272525	29.9574924747908	-0.211398957242388	0.212793863002716	-0.993444802680655	0.3204932371079	0.551027555326187	shared	28.260748188736	32.1390208425755
chr1	7458396	7460921	Peak514	chr1	7398718	7401827	Peak514	34.0565121251848	37.0684933785741	30.8101935432225	35.5259738678038	42.0212808015832	30.6856480864744	32.74426958071	31.3288962601575	24.3511856032736	59.9669488003564	32.2858405807885	31.8481588375338	50.1075696203591	28.6260966539287	27.128036147409	37.1365159661672	35.3557262408454	-0.148431985673107	0.186828447000035	-0.794482789192589	0.426914424497306	0.648547870722041	shared	33.1769392496649	38.1570238009347
chr1	7488784	7489299	Peak516	chr1	7427900	7428414	Peak516	5.37734401976603	2.00370234478779	3.66788018371697	2.17505962455941	3.87888745860768	1.57362297879356	0.963066752373825	3.24092030277492	5.29373600071164	1.7133413942959	0	2.84358561049409	2.78375386779773	2.38550805449406	7.07687899497626	2.71730604630492	2.98091210215342	0.12793302130628	0.466514821262067	0.27423141875789	0.783906784585095	0.892007531115132	shared	3.13046885178798	2.78862485262328
chr1	7489550	7489983	Peak517	chr1	7429462	7429898	Peak517	0.896224003294338	3.00555351718168	2.20072811023018	3.62509937426569	1.93944372930384	2.36043446819034	2.88920025712147	6.48184060554984	5.29373600071164	0	0	4.54973697679054	2.78375386779773	3.57826208174109	2.35895966499209	2.71730604630492	2.79251741896721	0.258935226353068	0.480305075996469	0.539105746104943	0.589813890958546	0.772989804890499	shared	3.18802889620545	2.28400266251805
chr1	7490264	7490444	Peak518	chr1	7430179	7430356	Peak518	3.58489601317735	1.00185117239389	2.20072811023018	0.725019874853138	1.29296248620256	0.786811489396778	1.92613350474765	2.16061353518328	3.70561520049815	3.42668278859179	1.61429202903942	2.84358561049409	2.78375386779773	4.77101610898812	2.35895966499209	1.81153736420328	2.31215367629934	-0.439949971436701	0.491116951617154	-0.895815080273711	0.370351534355665	0.598670317302566	shared	1.93162570963144	2.80140391915807
chr1	7528423	7529058	Peak520	chr1	7467911	7468546	Peak520	8.96224003294338	6.01110703436337	3.66788018371697	2.17505962455941	5.17184994481024	3.93405744698389	7.7045340189906	5.4015338379582	3.70561520049815	6.85336557718359	3.22858405807885	4.54973697679054	8.35126160339318	4.77101610898812	4.71791932998417	9.96345550311804	5.57307603014754	-0.222469184825512	0.364529118689463	-0.610291944921498	0.541668431900443	0.73848242904196	shared	5.19265303609158	6.0621913082195
chr1	7545295	7545490	Peak521	chr1	7485668	7485864	Peak521	0.896224003294338	4.00740468957558	2.93430414697357	0	0	3.93405744698389	0.963066752373825	6.48184060554984	2.64686800035582	0	0	1.13743424419763	0	1.19275402724703	0	0	1.51212211978447	1.54087746467581	0.681706754097305	2.2603230133992	0.023801210693271	0.102137458266922	shared	2.42930729390076	0.332884038777809
chr1	7558364	7560288	Peak522	chr1	7501275	7503014	Peak522	9.85846403623771	12.0222140687267	13.2043686613811	24.6506757450067	22.6268435085448	25.1779676606969	36.5965365902053	21.6061353518328	19.0574496025619	41.1201934631015	30.6715485517491	40.378915669016	30.621292545775	40.553636926399	28.307515979905	35.3249786019639	26.986171060194	-0.774769460258551	0.23518276981705	-3.29432917582035	0.000986568898249988	0.00883756589210251	chimp	20.5334061361327	35.2825831054157
chr1	7603634	7605113	Peak523	chr1	7546933	7548416	Peak523	7.1697920263547	5.00925586196947	6.60218433069054	9.42525837309079	10.9901811327218	19.6702872349195	21.1874685522241	9.72276090832476	12.1755928016368	0	3.22858405807885	6.82460546518581	0	1.19275402724703	4.71791932998417	4.5288434105082	7.65284296955853	1.53298126430316	0.420495637486474	3.64565319504052	0.000266713469563184	0.002995625188793	human	11.3280868024369	2.92752947014344
chr1	7607273	7607909	Peak524	chr1	7550569	7551191	Peak524	3.58489601317735	3.00555351718168	1.46715207348679	1.45003974970628	1.93944372930384	2.36043446819034	2.88920025712147	3.24092030277492	3.70561520049815	1.7133413942959	0	2.27486848839527	5.56750773559545	1.19275402724703	1.17947983249604	0.90576868210164	2.27981096697326	0.578903954701403	0.515065759363578	1.12394183495463	0.261037702113007	0.48889756086595	shared	2.62702836793787	1.83338859430448
chr1	7627268	7627624	Peak526	chr1	7571359	7571715	Peak526	1.79244800658868	2.00370234478779	2.93430414697357	2.17505962455941	3.87888745860768	2.36043446819034	2.88920025712147	4.32122707036656	3.70561520049815	3.42668278859179	1.61429202903942	2.84358561049409	0	1.19275402724703	0	0	2.19613706456662	0.882023446275074	0.527729293668359	1.67135585774279	0.094651409433572	0.261669072606422	shared	2.89565317529929	1.29675920791033
chr1	7629316	7630119	Peak527	chr1	7572269	7573073	Peak527	3.58489601317735	13.0240652411206	9.53648847766411	9.42525837309079	5.81833118791152	4.72086893638067	10.5937342761121	7.56214737314148	10.0580984013521	3.42668278859179	3.22858405807885	8.53075683148226	2.78375386779773	0	5.89739916248022	2.71730604630492	6.30677318966791	0.889698827243605	0.398302171146696	2.2337282889576	0.0255009564681335	0.107213015021056	shared	8.25820980888342	3.79778325067654
chr1	7659269	7659516	Peak528	chr1	7603892	7604139	Peak528	2.68867200988301	3.00555351718168	2.93430414697357	0.725019874853138	2.58592497240512	1.57362297879356	1.92613350474765	4.32122707036656	0.529373600071165	0	1.61429202903942	0	2.78375386779773	1.19275402724703	0	0	1.61753947495998	1.46364143271565	0.631275547308093	2.3185460595725	0.0204196627630446	0.0915365975593622	shared	2.25442574169727	0.798685703440597
chr1	7665002	7667385	Peak529	chr1	7608073	7610425	Peak529	55.5658882042489	36.0666422061802	37.4123778739131	47.126291865454	31.6775809119627	37.7669514910454	80.8976071994013	59.4168722175402	48.7023712065471	90.8070938976825	67.8002652196558	65.9711861634628	100.215139240718	93.0348141252684	51.8971126298259	66.1211137934197	60.6549567653954	-0.640096457157427	0.206202597951629	-3.1042114091481	0.00190786951916802	0.0150565218650544	shared	48.2925092418103	76.5495321528619
chr1	7704490	7704965	Peak531	chr1	7648325	7648800	Peak531	5.37734401976603	2.00370234478779	4.40145622046036	4.35011924911883	3.2324062155064	1.57362297879356	5.77840051424295	8.64245414073311	1.58812080021349	1.7133413942959	11.300044203276	4.54973697679054	2.78375386779773	7.15652416348218	14.1537579899525	4.5288434105082	5.19585178060785	-0.692901108465498	0.41799545008709	-1.65767619796132	0.0973828405535739	0.266412367005105	shared	4.10529183151361	6.59800028658615
chr1	7735214	7735861	Peak533	chr1	7678647	7679294	Peak533	6.27356802306036	4.00740468957558	1.46715207348679	4.35011924911883	3.87888745860768	2.36043446819034	3.8522670094953	2.16061353518328	3.17624160042699	0	6.4571681161577	2.27486848839527	0	7.15652416348218	3.53843949748813	0	3.18460552329178	0.2611194608385	0.48049578927601	0.543437563171872	0.586828568723574	0.770941193901094	shared	3.50296534523835	2.77528575221761
chr1	7751488	7754268	Peak534	chr1	7695147	7697650	Peak534	49.2923201811886	45.0833027577253	46.2152903148338	59.4516297379573	63.3551618239254	61.3712961729487	78.9714736946536	68.0593263582733	67.7598208091091	73.6736799547236	59.7288050744587	54.5968437214865	47.3238157525614	64.4087174713397	50.7176327973299	52.5345835618951	58.9089812615256	0.0608057222843138	0.154277333000475	0.394132573474852	0.693483163217811	0.839373531712222	shared	59.9510690945128	57.569154047685
chr1	7760124	7760831	Peak535	chr1	7702014	7702720	Peak535	6.27356802306036	9.01666055154505	11.0036405511509	8.70023849823766	9.05073740341792	4.72086893638067	5.77840051424295	8.64245414073311	4.76436240064048	11.9933897600713	9.68575217423654	5.68717122098817	19.4862770745841	8.34927819072922	5.89739916248022	6.34038077471148	8.46191121107563	-0.170249765699209	0.313447989784761	-0.543151563409664	0.587025452804348	0.771096460651669	shared	7.55010344660101	9.63423547968586
chr1	7772408	7773486	Peak536	chr1	7714568	7715662	Peak536	4.48112001647169	2.00370234478779	6.60218433069054	4.35011924911883	7.75777491721536	9.44173787276134	6.74146726661677	6.48184060554984	7.4112304009963	11.9933897600713	14.5286282613548	12.511776686174	27.8375386779773	20.2768184631995	12.9742781574565	14.4922989136262	10.6178691202543	-1.26128377916543	0.282173276905846	-4.46989095847756	7.82594850443775e-06	0.00014366031597532	chimp	6.1412418893565	16.3735327028371
chr1	7785455	7785963	Peak537	chr1	7727632	7728140	Peak537	0	2.00370234478779	0	0	0	1.57362297879356	0	1.08030676759164	0.529373600071165	10.2800483657754	3.22858405807885	3.4123027325929	2.78375386779773	1.19275402724703	1.17947983249604	2.71730604630492	1.87382716384606	-2.07113858173556	0.610462920780761	-3.39273444992638	0.000691986862024473	0.00658256568911151	chimp	0.576333965693794	3.54203270432755
chr1	7798096	7800661	Peak538	chr1	7740846	7743513	Peak538	16.1320320592981	13.0240652411206	22.0072811023018	20.3005564958879	7.11129367411408	15.7362297879356	21.1874685522241	15.124294746283	21.1749440028466	42.8335348573974	37.1287166679068	55.1655608435853	33.4050464135727	57.2521933078575	60.1534714572982	61.5922703829115	31.2080599745338	-1.55367974888986	0.217362134653779	-7.1478859524664	8.81244771635418e-13	6.88859116688653e-11	chimp	16.8664628513346	49.6472562757899
chr1	7844536	7845743	Peak540	chr1	7788636	7789844	Peak540	11.6509120428264	22.0407257926657	3.66788018371697	13.7753776222096	9.05073740341792	10.2285493621581	9.63066752373825	18.3652150490579	16.4105816022061	3.42668278859179	1.61429202903942	3.4123027325929	2.78375386779773	2.38550805449406	3.53843949748813	0.90576868210164	8.30546213963141	2.0766445649136	0.422500199757073	4.91513274102029	8.87223243407924e-07	2.09342120011303e-05	human	12.7578496202219	2.58096395030081
chr1	7848084	7852991	Peak541	chr1	7792188	7797115	Peak541	126.367584464502	103.190670756571	118.105741915686	113.828120351943	127.356804890952	167.590847241514	174.315082179662	114.512517364714	118.579686415941	142.207335726559	121.071902177957	104.075233344084	41.7563080169659	156.250777569361	141.537579899525	134.053764951043	125.299997329186	0.0867755397990326	0.189802285717801	0.457189119039646	0.647535118556437	0.811666869081389	shared	129.316339509054	120.136128812214
chr1	7872153	7875798	Peak542	chr1	7816234	7819893	Peak542	65.4243522404867	54.0999633092703	57.2189308659847	50.0263713648665	62.0621993377229	56.650427236568	64.5254724090463	49.6941113092154	48.7023712065471	35.9801692802138	27.4429644936702	32.9855930817314	55.6750773559545	38.168128871905	28.307515979905	39.8538220124721	47.9260918972225	0.650779021469018	0.153696029218767	4.23419541010209	2.2937143448737e-05	0.000368895523148179	human	56.4893554755231	36.9161815822646
chr1	7897243	7900098	Peak544	chr1	7842180	7845035	Peak544	30.4716161120075	40.0740468957558	54.2846267190111	42.7761726163351	51.7184994481024	48.7823123426003	48.1533376186912	37.8107368657074	34.9386576046969	29.1268037030302	29.0572565227096	28.4358561049409	33.4050464135727	45.3246530353872	31.8459554773932	38.0422846482689	39.0154913830131	0.35921236896212	0.178168599175999	2.0161373587906	0.0437856144684622	0.156159687889763	shared	43.2233340247675	33.6054079864718
chr1	7928840	7929216	Peak545	chr1	7873799	7874175	Peak545	7.1697920263547	4.00740468957558	3.66788018371697	4.35011924911883	0.64648124310128	1.57362297879356	0	3.24092030277492	2.11749440028466	1.7133413942959	0	1.13743424419763	0	1.19275402724703	3.53843949748813	4.5288434105082	2.43028297796609	0.506169750400281	0.553030902471607	0.915264857963825	0.360052603056961	0.589141357925166	shared	2.97485723041339	1.73011608196241
chr1	7935393	7936548	Peak546	chr1	7880324	7881479	Peak546	3.58489601317735	6.01110703436337	6.60218433069054	5.8001589988251	10.3436998896205	11.8021723409517	13.4829345332335	5.4015338379582	8.46997760113863	3.42668278859179	4.84287608711827	8.53075683148226	11.1350154711909	14.3130483269644	2.35895966499209	4.5288434105082	7.53967794755042	0.190110342211265	0.362098684132961	0.525023565513585	0.599566809082458	0.779630019861334	shared	7.94429606443988	7.01945465440684
chr1	7936580	7936988	Peak547	chr1	7881511	7881918	Peak547	2.68867200988301	0	3.66788018371697	3.62509937426569	1.29296248620256	2.36043446819034	0	1.08030676759164	4.23498880056932	5.14002418288769	3.22858405807885	1.13743424419763	0	1.19275402724703	2.35895966499209	0.90576868210164	2.05711680937028	0.194690177180183	0.552144258562895	0.352607446624396	0.724382754152741	0.857834592153491	shared	2.10559378782439	1.99478926564356
chr1	7937327	7938845	Peak548	chr1	7882253	7883767	Peak548	18.8207040691811	13.0240652411206	16.872248845098	15.2254173719159	16.8085123206333	12.5889838303485	17.3352015427288	11.883374443508	11.6462192015656	32.553486491622	22.6000884065519	21.0425335176562	22.2700309423818	10.7347862452233	16.5127176549446	15.3980675957279	17.207277357513	-0.382256116972331	0.229641431151636	-1.66457818632876	0.0959969403368167	0.263966892958541	shared	14.9116363184555	20.1588158363011
chr1	7955863	7956088	Peak549	chr1	7902845	7903070	Peak549	6.27356802306036	4.00740468957558	1.46715207348679	2.17505962455941	2.58592497240512	0	0.963066752373825	1.08030676759164	1.05874720014233	1.7133413942959	4.84287608711827	2.27486848839527	0	2.38550805449406	1.17947983249604	1.81153736420328	2.11367758276237	0.00945631208967992	0.543197352809943	0.0174086122488681	0.986110638616303	0.993810995584575	shared	2.17902556702167	2.02965874585755
chr1	7956249	7956525	Peak550	chr1	7903231	7903507	Peak550	1.79244800658868	3.00555351718168	6.60218433069054	2.17505962455941	3.87888745860768	1.57362297879356	3.8522670094953	2.16061353518328	2.11749440028466	6.85336557718359	6.4571681161577	2.84358561049409	2.78375386779773	1.19275402724703	4.71791932998417	1.81153736420328	3.36363842215327	-0.210529017703667	0.446857688914785	-0.471132136530865	0.637546377216532	0.805386206293744	shared	3.01757009570942	3.80858341329537
chr1	8011360	8012099	Peak551	chr1	7959357	7960099	Peak551	7.1697920263547	8.01480937915116	4.40145622046036	9.42525837309079	7.75777491721536	10.2285493621581	9.63066752373825	11.883374443508	7.4112304009963	0	3.22858405807885	1.13743424419763	0	3.57826208174109	0	0.90576868210164	5.29831010704952	2.33751734734938	0.47318177105501	4.93999872847518	7.81230803022766e-07	1.86631834755393e-05	human	8.43587918296368	1.26429272373132
chr1	8103305	8104295	Peak553	chr1	8045364	8046354	Peak553	5.37734401976603	5.00925586196947	3.66788018371697	6.52517887367824	5.81833118791152	7.86811489396778	8.66760077136442	4.32122707036656	13.7637136018503	8.56670697147949	3.22858405807885	3.4123027325929	0	2.38550805449406	4.71791932998417	2.71730604630492	5.37793585359535	0.86096730638759	0.405134889076204	2.1251374038676	0.0335751493211328	0.129793976532311	shared	6.77984960717681	3.57547531327634
chr1	8125557	8126253	Peak554	chr1	8068206	8068903	Peak554	8.06601602964904	7.01295820675726	7.33576036743393	4.35011924911883	5.17184994481024	9.44173787276134	4.81533376186912	3.24092030277492	6.35248320085397	3.42668278859179	9.68575217423654	13.0804938082728	5.56750773559545	3.57826208174109	5.89739916248022	8.15191813891476	6.57344967661633	-0.278911163638389	0.339780538942444	-0.820856793348114	0.411727844259182	0.635277907873345	shared	6.19857543733652	7.05543084140467
chr1	8135770	8136201	Peak555	chr1	8078518	8078949	Peak555	3.58489601317735	3.00555351718168	0	1.45003974970628	1.93944372930384	3.14724595758711	3.8522670094953	3.24092030277492	2.64686800035582	8.56670697147949	16.1429202903942	9.6681910756799	2.78375386779773	8.34927819072922	14.1537579899525	2.71730604630492	5.32807179449502	-1.71396852515033	0.415006629044729	-4.12997866828194	3.6279689530365e-05	0.000549244098381783	chimp	2.54080380884248	8.91170206176257
chr1	8146285	8146641	Peak557	chr1	8088633	8088989	Peak557	2.68867200988301	2.00370234478779	2.20072811023018	6.52517887367824	5.17184994481024	2.36043446819034	2.88920025712147	2.16061353518328	3.17624160042699	1.7133413942959	3.22858405807885	10.2369081977787	5.56750773559545	3.57826208174109	1.17947983249604	3.62307472840656	3.64398619829401	-0.402918017032289	0.446679096300873	-0.902030160732868	0.367040846197824	0.595615812507514	shared	3.24184679381239	4.16102257548466
chr1	8147467	8147840	Peak558	chr1	8089818	8090194	Peak558	5.37734401976603	2.00370234478779	1.46715207348679	0.725019874853138	2.58592497240512	2.36043446819034	0.963066752373825	5.4015338379582	4.76436240064048	0	3.22858405807885	0.568717122098817	5.56750773559545	3.57826208174109	1.17947983249604	0.90576868210164	2.54230376603585	0.57046701301139	0.538404892874757	1.05955020201514	0.28934927887579	0.519454259543149	shared	2.84983786049574	2.14690278744456
chr1	8169805	8170876	Peak559	chr1	8113051	8114121	Peak559	15.2358080560037	10.0185117239389	12.4707926246377	12.3253378725033	14.2225873482282	5.50768042577745	9.63066752373825	9.72276090832476	11.6462192015656	6.85336557718359	16.1429202903942	9.6681910756799	5.56750773559545	4.77101610898812	9.43583865996835	6.34038077471148	9.97247411920244	0.397005970443141	0.292610443766912	1.35677307116006	0.174853326419956	0.384043400591968	shared	11.1978184094131	8.39703146036016
chr1	8184148	8187197	Peak560	chr1	8127362	8130406	Peak560	61.8394562273093	57.105516826452	38.8795299473999	48.5763316151602	64.648124310128	59.0108617047584	74.1561399327845	62.6577925203151	76.7591720103188	56.5402660117646	58.1145130454193	54.5968437214865	64.0263389593477	82.3000278800451	42.4612739698576	51.6288148797935	59.5813127226463	0.0563788552776917	0.173065094296411	0.32576676138477	0.744600828622126	0.869604050354491	shared	60.4036583438474	58.5240112096735
chr1	8212929	8214170	Peak561	chr1	8156208	8157441	Peak561	15.2358080560037	15.0277675859084	13.9379446981245	17.4004769964753	12.2831436189243	20.4570987243162	21.1874685522241	14.0439879786913	16.4105816022061	23.9867795201426	19.3715043484731	11.3743424419763	16.7025232067864	19.0840644359525	18.8716773199367	19.0211423241344	17.1497694631423	-0.130756258122122	0.222950777691792	-0.586480385831531	0.557552738561018	0.750225156101967	shared	16.2204753125416	18.3445762282003
chr1	8218549	8220046	Peak562	chr1	8161690	8163194	Peak562	11.6509120428264	13.0240652411206	6.60218433069054	9.42525837309079	12.2831436189243	16.5230412773323	13.4829345332335	12.9636812110997	7.94060400106747	13.7067311543672	19.3715043484731	23.3174020060515	13.9187693389886	27.4333426266817	15.3332378224486	13.5865302315246	14.4102088848701	-0.691902964391231	0.252969871122819	-2.73512004145073	0.00623575308593483	0.0380069942165318	shared	11.5439805143762	18.0953596469336
chr1	8238051	8240651	Peak563	chr1	8181092	8183711	Peak563	39.4338561449509	12.0222140687267	27.875889396249	25.3756956198598	12.2831436189243	23.6043446819034	36.5965365902053	34.5698165629325	21.1749440028466	32.553486491622	40.3573007259856	31.279441715435	58.4588312237523	27.4333426266817	38.9228344723694	41.6653593766754	31.475439832445	-0.544099880052519	0.248986442073211	-2.18525906680708	0.0288698568458311	0.117035830463673	shared	25.8818267429554	38.6672280903602
chr1	8286524	8288812	Peak564	chr1	8235278	8237566	Peak564	15.2358080560037	20.0370234478779	18.3394009185848	35.5259738678038	35.5564683705704	40.1273859592357	40.4488035997006	32.4092030277492	35.468031204768	10.2800483657754	11.300044203276	18.1989479071622	8.35126160339318	10.7347862452233	12.9742781574565	17.2096049599312	22.637316868407	1.13715319469342	0.269251974564571	4.22337922138697	2.4066636727537e-05	0.000385093375436262	human	30.3497887169216	12.7212816346025
chr1	8370749	8372471	Peak568	chr1	8322093	8323805	Peak568	12.5471360461207	12.0222140687267	16.872248845098	18.8505167461816	21.3338810223422	22.0307217031098	16.372134790355	14.0439879786913	14.2930872019214	23.9867795201426	9.68575217423654	21.0425335176562	27.8375386779773	21.4695724904466	12.9742781574565	25.3615230988459	18.1702441274568	-0.271174105370641	0.228480189063386	-1.18686047347156	0.235282660590592	0.46018393186601	shared	16.4851031558385	20.3368539481088
chr1	8465687	8466268	Peak572	chr1	8423874	8424455	Peak572	6.27356802306036	1.00185117239389	0.733576036743393	3.62509937426569	1.93944372930384	0.786811489396778	0	4.32122707036656	2.64686800035582	1.7133413942959	0	1.70615136629645	0	1.19275402724703	3.53843949748813	0	1.84244569882587	0.7008008946329	0.604515742436648	1.15927650090327	0.246343497151833	0.472882562288477	shared	2.36982721065404	1.16438375504679
chr1	8604844	8605246	Peak573	chr1	8562338	8562740	Peak573	1.79244800658868	1.00185117239389	2.20072811023018	1.45003974970628	2.58592497240512	0.786811489396778	0	1.08030676759164	0	1.7133413942959	3.22858405807885	1.70615136629645	2.78375386779773	1.19275402724703	1.17947983249604	9.0576868210164	1.98499135222131	-1.0943104766061	0.571772192895944	-1.9138924386364	0.0556339007507559	0.183754603919295	shared	1.21090114092362	2.98025019531834
chr1	8653063	8654479	Peak574	chr1	8610824	8612241	Peak574	2.68867200988301	8.01480937915116	9.53648847766411	15.2254173719159	5.81833118791152	14.9494182985388	10.5937342761121	7.56214737314148	7.4112304009963	17.133413942959	9.68575217423654	21.6112506397551	2.78375386779773	16.6985563814584	30.6664756448971	32.607672555659	13.3116952488798	-1.05005184910495	0.343005206450835	-3.06132918497101	0.002203566834847	0.0168803468697349	shared	9.08891653059048	18.7409821723947
chr1	8670820	8676650	Peak576	chr1	8629181	8635020	Peak576	25.9904960955358	52.0962609644825	50.6167465352941	2.17505962455941	7.11129367411408	11.0153608515549	1.92613350474765	3.24092030277492	35.468031204768	119.933897600713	137.214822468351	64.8337519192652	111.350154711909	78.721765798304	82.563588274723	35.3249786019639	51.2239538833163	-1.82097193501826	0.49781241861814	-3.65794798786465	0.00025424262275806	0.00287815166022196	chimp	21.0711447508702	89.9918513393184
chr1	8676804	8685487	Peak577	chr1	8635174	8643850	Peak577	29.5753921087131	52.0962609644825	44.0145622046036	5.07513912397197	5.17184994481024	7.08130340457101	8.66760077136442	4.32122707036656	29.6449216039852	280.987988664527	314.786945662688	93.2696080242061	267.240371308582	157.443531596608	185.178333701879	86.0480247996558	98.1626913096884	-2.92250297802866	0.453163002975087	-6.44912086565311	1.1250081893484e-10	6.06117953425964e-09	chimp	20.6275841329854	197.850686251164
chr1	8686613	8687056	Peak578	chr1	8644980	8645425	Peak578	1.79244800658868	1.00185117239389	0	0.725019874853138	0	0.786811489396778	0.963066752373825	1.08030676759164	0.529373600071165	1.7133413942959	4.84287608711827	10.2369081977787	0	4.77101610898812	3.53843949748813	2.71730604630492	2.1686728122027	-2.18926807670203	0.564132804444109	-3.8807671871862	0.000104127481606887	0.00134901900208202	chimp	0.764319740363235	3.97426961885344
chr1	8713825	8714074	Peak579	chr1	8672148	8672393	Peak579	0.896224003294338	7.01295820675726	2.20072811023018	0.725019874853138	0.64648124310128	2.36043446819034	0	0	2.11749440028466	15.4200725486631	9.68575217423654	6.82460546518581	16.7025232067864	4.77101610898812	11.7947983249604	2.71730604630492	5.24221338636478	-2.08945716761864	0.48662327732629	-4.29378795666946	1.7565024070325e-05	0.000292046618073597	chimp	1.77326003407902	9.70229626787504
chr1	8715433	8719471	Peak580	chr1	8673747	8677780	Peak580	8.06601602964904	10.0185117239389	5.13503225720375	2.90007949941255	2.58592497240512	3.93405744698389	4.81533376186912	4.32122707036656	5.29373600071164	166.194115246702	124.300486236036	59.146580698277	136.403939522089	67.9869795530807	100.255785762164	41.6653593766754	46.4389478223477	-4.03403142397022	0.329094157728959	-12.2579855315834	1.52237498412331e-34	1.3148307164707e-31	chimp	5.22999097361563	99.4218923421462
chr1	8750147	8750851	Peak581	chr1	8707566	8708270	Peak581	6.27356802306036	2.00370234478779	0	3.62509937426569	0	0.786811489396778	0.963066752373825	2.16061353518328	1.58812080021349	0	4.84287608711827	0	0	0	2.35895966499209	0.90576868210164	1.59428667209333	0.544010243880946	0.672874470049913	0.808486973566693	0.418810301969143	0.641441255950016	shared	1.93344247992014	1.15822920488743
chr1	8766146	8766331	Peak582	chr1	8725155	8725332	Peak582	2.68867200988301	4.00740468957558	2.20072811023018	0	1.29296248620256	0	0	1.08030676759164	1.58812080021349	1.7133413942959	1.61429202903942	0	2.78375386779773	0	0	2.71730604630492	1.3554305125709	0.275256433334716	0.658882284022711	0.417762686916056	0.676120634391743	0.828911120166331	shared	1.4286883181885	1.26124190534828
chr1	8768709	8768902	Peak583	chr1	8727711	8727918	Peak583	0.896224003294338	4.00740468957558	1.46715207348679	3.62509937426569	1.29296248620256	7.08130340457101	1.92613350474765	1.08030676759164	1.58812080021349	1.7133413942959	3.22858405807885	1.13743424419763	0	3.57826208174109	1.17947983249604	6.34038077471148	2.50888684309186	-0.037811286334856	0.527103273584209	-0.0717341140337565	0.942813507011846	0.973756868917187	shared	2.55163412266097	2.45392605507443
chr1	8790770	8794106	Peak584	chr1	8750981	8754303	Peak584	31.3678401153018	32.0592375166046	27.1423133595056	36.2509937426569	33.6170246412666	34.6197055334583	40.4488035997006	31.3288962601575	33.3505368044834	20.5600967315508	33.9001326098279	23.3174020060515	25.0537848101795	39.360882899152	66.0508706197784	55.2518896082	35.2300256786172	-0.19716107653894	0.224911343159148	-0.876616864981453	0.380694775712614	0.608062443436281	shared	33.3539279525706	37.6421513263914
chr1	8798894	8800977	Peak585	chr1	8759683	8761763	Peak585	33.1602881218905	28.0518328270291	30.0766175064791	36.2509937426569	35.5564683705704	37.7669514910454	40.4488035997006	31.3288962601575	23.2924384031312	32.553486491622	61.3430971034981	40.378915669016	30.621292545775	44.1318990081401	53.0765924623219	55.2518896082	38.3306539507021	-0.486110975608368	0.175520981202372	-2.7695320085289	0.00561368880905794	0.0350480630507054	shared	32.8814767025179	45.3367389840819
chr1	8801305	8801522	Peak586	chr1	8762091	8762308	Peak586	2.68867200988301	3.00555351718168	2.93430414697357	1.45003974970628	3.2324062155064	1.57362297879356	0.963066752373825	1.08030676759164	1.05874720014233	1.7133413942959	9.68575217423654	3.98101985469172	2.78375386779773	2.38550805449406	4.71791932998417	0.90576868210164	2.75998641848463	-0.765620306834476	0.479433857797465	-1.59692582069977	0.110282243367798	0.288500988384708	shared	1.99852437090581	3.73900905108597
chr1	8818517	8818741	Peak588	chr1	8779296	8779520	Peak588	0.896224003294338	3.00555351718168	0.733576036743393	6.52517887367824	1.93944372930384	0	4.81533376186912	1.08030676759164	1.05874720014233	0	4.84287608711827	1.70615136629645	0	2.38550805449406	3.53843949748813	0	2.03295868095009	0.216206031059783	0.604936407885851	0.357402907547565	0.720790200399249	0.855770164081729	shared	2.22826265442273	1.78185357219956
chr1	8916345	8916552	Peak590	chr1	8880194	8880401	Peak590	0	2.00370234478779	0.733576036743393	0	0.64648124310128	0.786811489396778	0.963066752373825	1.08030676759164	0.529373600071165	3.42668278859179	1.61429202903942	0	0	7.15652416348218	1.17947983249604	1.81153736420328	1.37073965074241	-1.2007978272103	0.639158456794447	-1.87871695108695	0.0602831519972266	0.194077330102536	shared	0.749257581562874	2.16978802540182
chr1	8969757	8972219	Peak591	chr1	8933032	8935469	Peak591	37.6414081383622	36.0666422061802	22.7408571390452	32.6258943683912	23.2733247516461	59.0108617047584	53.9317381329342	58.3365654499485	49.2317448066183	6.85336557718359	8.07146014519712	5.68717122098817	13.9187693389886	5.96377013623515	9.43583865996835	8.15191813891476	26.93383311971	2.2976308219656	0.302118910722493	7.60505463385592	2.84783562072603e-14	2.8247418276672e-12	human	41.4287818553205	8.2974704596394
chr1	8988668	8989265	Peak592	chr1	8946922	8947521	Peak592	0.896224003294338	3.00555351718168	0.733576036743393	0	4.52536870170896	2.36043446819034	1.92613350474765	4.32122707036656	3.17624160042699	0	1.61429202903942	3.98101985469172	2.78375386779773	1.19275402724703	4.71791932998417	6.34038077471148	2.59842992413322	-0.403568673990028	0.514876908558292	-0.78381583497318	0.433148180945632	0.653750040343591	shared	2.32719543362888	2.94715998335308
chr1	8993345	8994831	Peak594	chr1	8954216	8955703	Peak594	11.6509120428264	11.0203628963328	11.7372165878943	12.3253378725033	12.9296248620256	12.5889838303485	9.63066752373825	9.72276090832476	7.4112304009963	15.4200725486631	9.68575217423654	14.7866451745693	16.7025232067864	20.2768184631995	15.3332378224486	18.1153736420328	13.0835949973079	-0.517866456350013	0.237506591124294	-2.18042983101467	0.029225614899313	0.118061048557411	shared	11.0018996583322	15.7600604331337
chr1	9020551	9020755	Peak597	chr1	8982126	8982330	Peak597	0.896224003294338	1.00185117239389	0.733576036743393	2.17505962455941	0	0.786811489396778	1.92613350474765	2.16061353518328	1.58812080021349	3.42668278859179	3.22858405807885	6.82460546518581	2.78375386779773	7.15652416348218	4.71791932998417	7.24614945681312	2.91578808102912	-1.92121407826603	0.469890689950136	-4.08864044203537	4.33908813357956e-05	0.000639672274580013	chimp	1.25204335183692	5.05488844713338
chr1	9029077	9029597	Peak598	chr1	8990758	8991278	Peak598	9.85846403623771	4.00740468957558	0.733576036743393	1.45003974970628	3.2324062155064	2.36043446819034	0.963066752373825	1.08030676759164	1.58812080021349	8.56670697147949	4.84287608711827	3.4123027325929	2.78375386779773	10.7347862452233	4.71791932998417	3.62307472840656	3.99720246742132	-0.879423914886197	0.474717043032108	-1.85252231364846	0.0639508564161413	0.202145217685675	shared	2.80820216845985	5.52591713751463
chr1	9041001	9041817	Peak599	chr1	9006501	9007315	Peak599	8.06601602964904	12.0222140687267	5.13503225720375	6.52517887367824	9.05073740341792	11.8021723409517	7.7045340189906	9.72276090832476	14.8224608019926	6.85336557718359	4.84287608711827	7.39332258728463	2.78375386779773	5.96377013623515	1.17947983249604	5.43461209260984	7.45639293022879	0.81012755640622	0.346445773161409	2.33839642208243	0.0193666931743341	0.0882321374911237	shared	9.42790074477059	4.92159716867504
chr1	9052269	9054141	Peak601	chr1	9018194	9020062	Peak601	19.7169280724754	22.0407257926657	15.4050967716113	17.4004769964753	29.0916559395576	26.7515906394905	23.1136020569718	24.8470556546077	26.4686800035582	66.82031437754	43.5858847840644	47.7722382563007	38.9725541491682	53.6739312261164	36.5638748073773	35.3249786019639	32.9718492581215	-0.991699139126946	0.190267317603512	-5.21213601798654	1.86678590580311e-07	5.17649352524988e-06	chimp	22.7595346586015	46.101968028933
chr1	9087977	9093159	Peak602	chr1	9054735	9059913	Peak602	103.065760378849	71.1314332399665	88.0291244092072	108.752981227971	87.2749678186728	143.98650255961	147.349213113195	129.636812110997	146.636487219713	90.8070938976825	92.0146456552472	97.8193450009966	111.350154711909	121.660910779197	89.6404672696993	90.576868210164	107.483297975192	0.203958104885296	0.1716627960269	1.18813225466358	0.234781308526056	0.459619386893538	shared	113.984809119798	99.1242122178423
chr1	9094592	9096692	Peak603	chr1	9061320	9063420	Peak603	17.9244800658868	22.0407257926657	23.4744331757886	23.2006359953004	29.0916559395576	24.3911561713001	19.2613350474765	19.4455218166495	29.6449216039852	39.4068520688056	40.3573007259856	42.6537841574113	66.8100928271455	34.5898667901639	28.307515979905	48.0057401513869	31.7878761443384	-0.814616991960065	0.185742079170199	-4.38574283005423	1.15590624476098e-05	0.000202454398813446	chimp	23.1638739565123	42.8758789572577
chr1	9146493	9147952	Peak604	chr1	9112138	9113585	Peak604	23.3018240856528	12.0222140687267	22.7408571390452	22.4756161204473	20.0409185361397	36.1933285122518	34.6704030854577	47.5334977740321	43.9380088059066	11.9933897600713	25.8286724646308	23.3174020060515	2.78375386779773	27.4333426266817	12.9742781574565	9.96345550311804	23.5756851570917	0.745956207970586	0.320850946207606	2.32493067820943	0.020075667249129	0.0904324405451321	shared	29.2129631252955	16.3277563408296
chr1	9153264	9153459	Peak605	chr1	9117192	9117387	Peak605	1.79244800658868	0	0	0.725019874853138	1.29296248620256	1.57362297879356	3.8522670094953	5.4015338379582	6.88185680092514	0	0	2.27486848839527	0	1.19275402724703	0	0	1.56170834440368	1.23340135816071	0.684479861976602	1.80195419423876	0.071552612598394	0.217813349530662	shared	2.39107899942406	0.495374645091757
chr1	9154214	9158748	Peak606	chr1	9118142	9122681	Peak606	77.9714882866074	57.105516826452	60.8868110497017	68.151868236195	78.8707116583562	102.285493621581	124.235611056223	106.950369991572	103.757225613948	42.8335348573974	95.243229713326	96.1131936347001	52.8913234881568	85.8782899617862	61.3329512897942	53.4403522439967	79.2467482206122	0.29063927806566	0.215214549356107	1.35046296328577	0.176867526093299	0.38668232426308	shared	86.6905662600708	69.6761250270225
chr1	9234789	9235820	Peak607	chr1	9201480	9202511	Peak607	13.4433600494151	10.0185117239389	13.2043686613811	18.1254968713284	15.5155498344307	18.8834757455227	21.1874685522241	11.883374443508	12.1755928016368	20.5600967315508	14.5286282613548	17.0615136629645	5.56750773559545	22.6623265176936	23.5895966499209	12.680761549423	15.6929768619931	-0.200868699198113	0.23975449136456	-0.837809953235377	0.402137447818781	0.627063320193644	shared	14.9374665203762	16.6643473012147
chr1	9317278	9319748	Peak614	chr1	9349790	9351984	Peak614	17.9244800658868	20.0370234478779	17.6058248818414	29.0007949941255	20.0409185361397	15.7362297879356	19.2613350474765	24.8470556546077	20.6455704027754	23.9867795201426	35.5144246388673	19.9050992734586	50.1075696203591	34.5898667901639	20.0511571524327	28.0788291451508	24.8333099349526	-0.470880860042441	0.212726620767258	-2.21354928849092	0.0268597990861529	0.111163968623214	shared	20.5665814242963	30.3191037343679
chr1	9337571	9337861	Peak615	chr1	9369082	9369367	Peak615	0.896224003294338	0	0.733576036743393	1.45003974970628	0	0.786811489396778	0	1.08030676759164	0	5.14002418288769	0	1.70615136629645	5.56750773559545	5.96377013623515	0	0.90576868210164	1.51438625936555	-1.64479335018452	0.64885498706987	-2.53491671168646	0.0112474064295188	0.0591704479828372	shared	0.549662005192492	2.75474601473091
chr1	9337884	9338245	Peak616	chr1	9369390	9369751	Peak616	1.79244800658868	4.00740468957558	1.46715207348679	2.17505962455941	3.87888745860768	2.36043446819034	6.74146726661677	2.16061353518328	1.05874720014233	1.7133413942959	6.4571681161577	6.25588834308699	0	2.38550805449406	3.53843949748813	9.96345550311804	3.49725095197448	-0.726718459422249	0.457028931687141	-1.59009290011365	0.111813866118264	0.291072386552777	shared	2.84913492477232	4.33054298694869
chr1	9343880	9345815	Peak617	chr1	9375315	9377250	Peak617	10.7546880395321	11.0203628963328	16.872248845098	6.52517887367824	14.8690685913294	10.2285493621581	20.2244017998503	14.0439879786913	13.2343400017791	22.2734381258467	17.7572123194337	13.6492109303716	13.9187693389886	14.3130483269644	16.5127176549446	14.4922989136262	14.4180951249141	-0.273005596570377	0.247100121706674	-1.10483796885561	0.269229804990276	0.497962662247602	shared	13.0858695987166	16.1309565157394
chr1	9347701	9349158	Peak618	chr1	9379131	9380588	Peak618	28.6791681054188	22.0407257926657	18.3394009185848	21.025576370741	18.7479560499371	18.0966642561259	17.3352015427288	20.5258285842412	11.1168456014945	10.2800483657754	16.1429202903942	14.2179280524704	13.9187693389886	11.9275402724703	15.3332378224486	11.7749928673213	16.8439252644879	0.512383718258927	0.238957199839882	2.14424892241062	0.0320129470383625	0.125644319443812	shared	19.5452630246598	13.3707767156956
chr1	9403313	9403652	Peak619	chr1	9435125	9435464	Peak619	9.85846403623771	5.00925586196947	3.66788018371697	5.07513912397197	5.81833118791152	7.86811489396778	6.74146726661677	8.64245414073311	4.76436240064048	5.14002418288769	1.61429202903942	2.84358561049409	0	1.19275402724703	4.71791932998417	5.43461209260984	4.89929102300175	0.872665290559354	0.397549269501285	2.19511229804066	0.028155543254576	0.114924856853251	shared	6.38282989952953	2.99188389603746
chr1	9454321	9457052	Peak620	chr1	9488784	9491520	Peak620	26.8867200988301	18.0333211030901	13.9379446981245	15.950437246769	29.0916559395576	33.0460825546647	25.0397355617194	21.6061353518328	32.8211632044122	17.133413942959	24.2143804355914	17.0615136629645	22.2700309423818	21.4695724904466	16.5127176549446	12.680761549423	21.734724152357	0.397062074860016	0.240714014978296	1.64951789323865	0.0990415805160896	0.269456562319157	shared	24.0459106398889	18.7631986683873
chr1	9522557	9523692	Peak621	chr1	9557369	9558497	Peak621	4.48112001647169	10.0185117239389	6.60218433069054	11.6003179976502	10.3436998896205	7.86811489396778	6.74146726661677	8.64245414073311	7.4112304009963	3.42668278859179	9.68575217423654	3.98101985469172	30.621292545775	4.77101610898812	5.89739916248022	9.96345550311804	8.87848242491046	-0.0324155857883857	0.356946267558844	-0.0908136286452185	0.927640680707875	0.966646003818423	shared	8.18990007340954	9.76380259112592
chr1	9537413	9537876	Peak622	chr1	9573333	9573792	Peak622	0.896224003294338	5.00925586196947	0.733576036743393	2.17505962455941	0.64648124310128	0.786811489396778	0.963066752373825	1.08030676759164	1.58812080021349	1.7133413942959	6.4571681161577	3.4123027325929	5.56750773559545	7.15652416348218	3.53843949748813	3.62307472840656	2.8342038092039	-1.36461720126071	0.479951498454629	-2.84323979746822	0.00446574570807076	0.0294230697545148	shared	1.54210028658263	4.49547976685983
chr1	9623774	9624441	Peak625	chr1	9659505	9660173	Peak625	5.37734401976603	4.00740468957558	5.86860829394715	8.70023849823766	9.6972186465192	5.50768042577745	2.88920025712147	2.16061353518328	5.29373600071164	1.7133413942959	4.84287608711827	1.13743424419763	0	3.57826208174109	3.53843949748813	2.71730604630492	4.18935648237409	1.05625380632171	0.43964010475969	2.40254197669038	0.0162815658113069	0.0777005911268574	shared	5.50022715187105	2.50395133587799
chr1	9694165	9694451	Peak626	chr1	9740785	9741070	Peak626	2.68867200988301	0	3.66788018371697	1.45003974970628	1.29296248620256	3.14724595758711	1.92613350474765	0	1.58812080021349	1.7133413942959	1.61429202903942	1.70615136629645	2.78375386779773	7.15652416348218	1.17947983249604	0.90576868210164	2.0512728767229	-0.330436861095936	0.543197689368673	-0.608317869466609	0.542976671576651	0.739467919949313	shared	1.75122829911745	2.43704447650134
chr1	9695408	9695805	Peak627	chr1	9742146	9742545	Peak627	3.58489601317735	4.00740468957558	2.20072811023018	7.97521862338452	3.2324062155064	0.786811489396778	9.63066752373825	4.32122707036656	6.35248320085397	6.85336557718359	6.4571681161577	0.568717122098817	8.35126160339318	13.1202942997173	4.71791932998417	5.43461209260984	5.47469881733589	-0.355235371143514	0.457612767503858	-0.776279414320578	0.437584025057278	0.657071881913779	shared	4.67687143735884	6.50047687730638
chr1	9696707	9698555	Peak628	chr1	9743450	9745308	Peak628	15.2358080560037	8.01480937915116	11.0036405511509	7.97521862338452	11.636662375823	18.8834757455227	8.66760077136442	15.124294746283	19.0574496025619	15.4200725486631	9.68575217423654	9.09947395358108	11.1350154711909	15.5058023542114	5.89739916248022	9.96345550311804	12.0191206886704	0.267732031176446	0.288222000681604	0.928909071976803	0.352936211094442	0.582503411028827	shared	12.8443288723606	10.9581387382116
chr1	9763549	9764392	Peak629	chr1	9813890	9814733	Peak629	10.7546880395321	9.01666055154505	8.06933640417733	13.0503577473565	9.6972186465192	9.44173787276134	8.66760077136442	8.64245414073311	10.5874720014233	8.56670697147949	4.84287608711827	12.511776686174	16.7025232067864	11.9275402724703	9.43583865996835	10.8692241852197	10.1740007652893	-0.112888315639507	0.264243068279236	-0.427213914728743	0.669223527256225	0.824857582843497	shared	9.76972513060137	10.6937837241738
chr1	9783068	9784366	Peak631	chr1	9834397	9835700	Peak631	31.3678401153018	26.0481304822413	14.6715207348679	29.0007949941255	18.1014748068358	23.6043446819034	21.1874685522241	27.007669189791	32.8211632044122	11.9933897600713	14.5286282613548	17.0615136629645	25.0537848101795	35.7826208174109	23.5895966499209	22.644217052541	23.4040098610091	0.203562502135876	0.238813226172759	0.852392078102984	0.393996515521711	0.619803134769669	shared	24.8678229735226	21.5219644306347
chr1	9785458	9785639	Peak632	chr1	9836792	9836973	Peak632	0	1.00185117239389	0.733576036743393	0.725019874853138	0	0	0.963066752373825	1.08030676759164	0	3.42668278859179	1.61429202903942	0.568717122098817	11.1350154711909	5.96377013623515	5.89739916248022	4.5288434105082	2.35240879525628	-2.51862063735344	0.604955811680883	-4.16331340028852	3.1366237395953e-05	0.000484372564403789	chimp	0.500424511550654	4.73353144573493
chr1	9793226	9795051	Peak633	chr1	9844593	9846427	Peak633	22.4056000823584	33.0610886889985	13.9379446981245	23.9256558701536	12.2831436189243	20.4570987243162	27.9289358188409	16.2046015138746	20.6455704027754	15.4200725486631	14.5286282613548	10.8056253198775	5.56750773559545	31.0116047084228	11.7947983249604	9.96345550311804	18.1213332387724	0.529867769844481	0.289345310754471	1.83126441020539	0.0670610870128269	0.20854647916813	shared	21.2055154909296	14.1559560574274
chr1	9809240	9809502	Peak634	chr1	9861462	9861724	Peak634	0	3.00555351718168	0.733576036743393	6.52517887367824	0.64648124310128	1.57362297879356	0	1.08030676759164	1.58812080021349	0	3.22858405807885	0.568717122098817	0	1.19275402724703	4.71791932998417	0	1.55380092216951	0.211056517117422	0.657704647329222	0.320898625202773	0.748287215813587	0.871881298577408	shared	1.6836489130337	1.38685350534412
chr1	9901422	9902372	Peak635	chr1	9956494	9957444	Peak635	5.37734401976603	4.00740468957558	3.66788018371697	3.62509937426569	5.81833118791152	7.08130340457101	8.66760077136442	8.64245414073311	17.9987024024196	11.9933897600713	11.300044203276	3.98101985469172	2.78375386779773	10.7347862452233	4.71791932998417	3.62307472840656	7.12625676023591	0.0916366036695961	0.405750898468925	0.225844487382236	0.821322374906101	0.913293047087538	shared	7.20956890825821	7.0191411413501
chr1	9913709	9915085	Peak636	chr1	9969056	9970422	Peak636	11.6509120428264	15.0277675859084	11.7372165878943	13.0503577473565	19.3944372930384	12.5889838303485	8.66760077136442	14.0439879786913	11.6462192015656	15.4200725486631	24.2143804355914	17.0615136629645	25.0537848101795	17.8913104087055	28.307515979905	28.0788291451508	17.1146806268846	-0.730777462975913	0.227929924102172	-3.20614972279082	0.00134523973644386	0.0113648125223298	shared	13.089720337666	22.2896295701657
chr1	10030457	10030709	Peak639	chr1	10090610	10090862	Peak639	1.79244800658868	0	5.13503225720375	2.17505962455941	1.93944372930384	1.57362297879356	0.963066752373825	1.08030676759164	2.11749440028466	1.7133413942959	3.22858405807885	2.84358561049409	11.1350154711909	4.77101610898812	1.17947983249604	2.71730604630492	2.77280018990926	-0.713192154789058	0.490979417478229	-1.45259073883822	0.146337418939583	0.344305322061768	shared	1.86405272407771	3.94118978883555
chr1	10031113	10031291	Peak640	chr1	10091252	10091434	Peak640	1.79244800658868	0	2.20072811023018	2.17505962455941	1.29296248620256	0.786811489396778	1.92613350474765	2.16061353518328	3.70561520049815	3.42668278859179	0	2.27486848839527	5.56750773559545	1.19275402724703	1.17947983249604	1.81153736420328	1.96832513712097	-0.0778312395073433	0.532397058979606	-0.146190213102444	0.883771231370484	0.944827606308782	shared	1.78226355082297	2.20754717664698
chr1	10079556	10080383	Peak642	chr1	10141777	10142603	Peak642	6.27356802306036	6.01110703436337	5.13503225720375	4.35011924911883	7.75777491721536	9.44173787276134	0.963066752373825	6.48184060554984	5.29373600071164	3.42668278859179	6.4571681161577	3.98101985469172	5.56750773559545	9.54203221797625	8.2563588274723	1.81153736420328	5.67189310106543	0.0900123559667816	0.378790637332407	0.237630889191676	0.812167390546238	0.908550455589142	shared	5.74533141248426	5.5774724149555
chr1	10085525	10085945	Peak644	chr1	10147736	10148160	Peak644	3.58489601317735	1.00185117239389	5.86860829394715	3.62509937426569	1.93944372930384	4.72086893638067	0.963066752373825	3.24092030277492	3.17624160042699	0	3.22858405807885	3.98101985469172	8.35126160339318	2.38550805449406	4.71791932998417	2.71730604630492	3.34391219512445	-0.098142018691598	0.443827866600791	-0.221126310619594	0.824994084379638	0.915115664733179	shared	3.12455513056048	3.6259427067067
chr1	10087758	10089366	Peak645	chr1	10149973	10151670	Peak645	8.06601602964904	9.01666055154505	13.2043686613811	8.70023849823766	4.52536870170896	15.7362297879356	7.7045340189906	6.48184060554984	11.6462192015656	25.7001209144385	20.9857963775125	17.6302307850633	13.9187693389886	23.8550805449406	12.9742781574565	19.0211423241344	13.6979309061936	-0.971537572357606	0.263345813197452	-3.6892083476154	0.000224952944620959	0.0025968039920132	chimp	9.45349733961816	19.1550597775049
chr1	10139994	10140734	Peak647	chr1	10202947	10203689	Peak647	7.1697920263547	12.0222140687267	8.06933640417733	4.35011924911883	4.52536870170896	2.36043446819034	5.77840051424295	3.24092030277492	5.29373600071164	5.14002418288769	3.22858405807885	1.70615136629645	2.78375386779773	3.57826208174109	2.35895966499209	5.43461209260984	4.81504181565063	0.718264374551686	0.414639583080825	1.7322619543819	0.0832269326242031	0.240437887592188	shared	5.86781352622293	3.46147818777196
chr1	10235136	10236224	Peak648	chr1	10300245	10301336	Peak648	17.0282560625924	18.0333211030901	13.9379446981245	13.0503577473565	5.17184994481024	10.2285493621581	20.2244017998503	12.9636812110997	12.1755928016368	3.42668278859179	6.4571681161577	4.54973697679054	8.35126160339318	5.96377013623515	9.43583865996835	7.24614945681312	10.5152851542918	1.03001030088333	0.32199623650194	3.19882714181079	0.00137987877696677	0.0115993347019067	shared	13.6459949700798	6.49008681970712
chr1	10283650	10285917	Peak649	chr1	10342269	10344533	Peak649	44.8112001647169	24.0444281374535	30.8101935432225	43.5011924911883	35.5564683705704	47.9955008532035	11.5568010284859	20.5258285842412	42.3498880056932	42.8335348573974	29.0572565227096	30.1420074712373	33.4050464135727	39.360882899152	38.9228344723694	43.4768967408787	34.8968725347558	-0.119239133545573	0.245514431582724	-0.485670568434166	0.627200754045508	0.798349786609217	shared	33.4612779087528	36.7426370539025
chr1	10309538	10310012	Peak650	chr1	10368512	10368986	Peak650	3.58489601317735	9.01666055154505	2.93430414697357	8.70023849823766	8.40425616031664	4.72086893638067	13.4829345332335	8.64245414073311	11.6462192015656	13.7067311543672	6.4571681161577	6.82460546518581	13.9187693389886	9.54203221797625	8.2563588274723	7.24614945681312	8.56779042244526	-0.156509807544922	0.329731501615195	-0.474658341038864	0.635030515504295	0.80363629463533	shared	7.90364802024036	9.42168779670871
chr1	10371856	10372171	Peak651	chr1	10431370	10431685	Peak651	0.896224003294338	3.00555351718168	0.733576036743393	3.62509937426569	1.93944372930384	2.36043446819034	2.88920025712147	1.08030676759164	2.64686800035582	5.14002418288769	0	1.70615136629645	0	9.54203221797625	3.53843949748813	3.62307472840656	2.67040175919396	-0.616701211431973	0.49590731844608	-1.24358158973011	0.213653595385782	0.434154644970047	shared	2.13074512822758	3.36424599900787
chr1	10452111	10455084	Peak652	chr1	10512646	10515625	Peak652	27.7829441021245	19.035172275484	23.4744331757886	26.8257353695661	24.5662872378486	40.1273859592357	18.2982682951027	16.2046015138746	20.1161968027042	51.4002418288769	29.0572565227096	28.4358561049409	47.3238157525614	40.553636926399	49.5381529648338	38.0422846482689	31.29889184252	-0.705202017600753	0.211379683805744	-3.33618635861347	0.000849362069880347	0.00781152797233894	chimp	24.0478916368588	40.6216063926558
chr1	10456725	10456952	Peak653	chr1	10517283	10517510	Peak653	1.79244800658868	2.00370234478779	2.93430414697357	2.17505962455941	0.64648124310128	2.36043446819034	2.88920025712147	1.08030676759164	2.64686800035582	1.7133413942959	1.61429202903942	1.13743424419763	0	7.15652416348218	2.35895966499209	0.90576868210164	2.08844531483618	-0.0646154005540292	0.52322524364524	-0.123494424894071	0.901715588789802	0.953802261475241	shared	2.05875609547445	2.12661716830127
chr1	10514387	10515585	Peak655	chr1	10575438	10576612	Peak655	17.0282560625924	13.0240652411206	13.2043686613811	18.8505167461816	9.6972186465192	22.0307217031098	17.3352015427288	12.9636812110997	12.7049664017079	11.9933897600713	16.1429202903942	11.9430595640752	25.0537848101795	19.0840644359525	21.2306369849288	13.5865302315246	15.992086393348	-0.0998802711465281	0.242424997904295	-0.412004834526013	0.680335879716443	0.831513803389391	shared	15.2043329129379	17.0049122967323
chr1	10545477	10546158	Peak656	chr1	10608041	10608720	Peak656	8.96224003294338	1.00185117239389	2.93430414697357	4.35011924911883	3.2324062155064	7.86811489396778	8.66760077136442	4.32122707036656	2.11749440028466	0	0	0	0	0	0	0.90576868210164	2.77257041468882	2.90817083373158	0.638591031582571	4.55404271263329	5.26246637770012e-06	0.000101634341787592	human	4.82837310587994	0.12939552601452
chr1	10629068	10629706	Peak658	chr1	10694502	10695141	Peak658	3.58489601317735	3.00555351718168	4.40145622046036	4.35011924911883	1.93944372930384	8.65492638336456	5.77840051424295	2.16061353518328	4.23498880056932	10.2800483657754	4.84287608711827	7.96203970938344	13.9187693389886	4.77101610898812	11.7947983249604	11.7749928673213	6.46593367282111	-1.03337747255482	0.348796400989333	-2.96269534210709	0.00304958239529929	0.0218697255650338	shared	4.23448866251135	9.33493440036223
chr1	10699700	10700175	Peak660	chr1	10766347	10766822	Peak660	1.79244800658868	1.00185117239389	0.733576036743393	0.725019874853138	0.64648124310128	1.57362297879356	1.92613350474765	1.08030676759164	7.94060400106747	0	0	1.70615136629645	0	4.77101610898812	2.35895966499209	0	1.64101067038483	0.401211213458505	0.639260696626851	0.627617520638376	0.530254528304166	0.729981260186404	shared	1.93556039843119	1.26230387718238
chr1	10902494	10905083	Peak661	chr1	10973227	10975814	Peak661	28.6791681054188	23.0425769650596	27.875889396249	21.7505962455941	31.0310996688614	33.8328940440615	31.7812028283362	28.0879759573826	38.1148992051238	49.686900434581	40.3573007259856	27.8671389828421	41.7563080169659	42.9391449808931	29.4869958124011	39.8538220124721	33.5089945863892	-0.349323610133115	0.181299819793028	-1.92677306867654	0.0540079171586423	0.179990809679405	shared	29.3551447128986	38.8496587094487
chr1	10906440	10906926	Peak662	chr1	10977193	10977672	Peak662	2.68867200988301	2.00370234478779	1.46715207348679	7.97521862338452	2.58592497240512	1.57362297879356	2.88920025712147	3.24092030277492	3.70561520049815	1.7133413942959	4.84287608711827	10.2369081977787	2.78375386779773	4.77101610898812	2.35895966499209	9.96345550311804	4.05002122420151	-0.794090533641295	0.441178589847973	-1.79992989667729	0.0718717082611202	0.218446459411358	shared	3.12555875145948	5.23861583201269
chr1	10914990	10916240	Peak663	chr1	10984353	10986049	Peak663	8.96224003294338	13.0240652411206	8.06933640417733	13.0503577473565	15.5155498344307	20.4570987243162	21.1874685522241	18.3652150490579	23.8218120032024	34.2668278859179	25.8286724646308	34.123027325929	41.7563080169659	56.0594392806104	22.4101168174248	29.8903665093541	24.1742438681039	-1.09085082336616	0.254810821358949	-4.28102235826747	1.8603666372327e-05	0.000307331526977974	chimp	15.8281270654255	34.9049654715476
chr1	10916673	10917049	Peak664	chr1	10986482	10986858	Peak664	0	1.00185117239389	0	0	0	0.786811489396778	0	2.16061353518328	0.529373600071165	3.42668278859179	1.61429202903942	0	11.1350154711909	2.38550805449406	1.17947983249604	1.81153736420328	1.62694783356629	-1.75340938976579	0.665094278031976	-2.63633209257814	0.0083807665691275	0.0474903399897727	shared	0.497627755227235	3.07893079143079
chr1	10984168	10984441	Peak667	chr1	11057260	11057533	Peak667	4.48112001647169	3.00555351718168	2.93430414697357	0.725019874853138	3.2324062155064	0.786811489396778	0	0	3.17624160042699	6.85336557718359	1.61429202903942	3.98101985469172	8.35126160339318	2.38550805449406	2.35895966499209	7.24614945681312	3.19575081883859	-0.955501350015236	0.482707677648586	-1.97946167889802	0.0477640500702298	0.16567639476056	shared	2.03793965120114	4.6843651772296
chr1	10987796	10990063	Peak668	chr1	11060879	11063149	Peak668	34.9527361284792	51.0944097920886	35.9452258004263	34.8009539929506	40.7283183153806	44.0614434062196	51.0425378758127	33.4895097953408	46.0555032061913	22.2734381258467	25.8286724646308	31.8481588375338	25.0537848101795	47.7101610898812	29.4869958124011	24.4557544167443	36.1767252418817	0.450263890713875	0.184812821107505	2.43632388713961	0.0148373925411767	0.0725614734080499	shared	41.3522931458766	29.522423651031
chr1	11013530	11014330	Peak669	chr1	11086967	11087767	Peak669	9.85846403623771	5.00925586196947	5.86860829394715	5.07513912397197	11.636662375823	5.50768042577745	8.66760077136442	9.72276090832476	24.8805592033447	13.7067311543672	27.4429644936702	17.6302307850633	13.9187693389886	32.2043587356698	14.1537579899525	13.5865302315246	13.6793796081248	-0.90122763675843	0.347891028876099	-2.59054578001033	0.00958238753194139	0.0524835382557925	shared	9.58074788897341	18.9490489613195
chr1	11034163	11035226	Peak670	chr1	11109018	11110085	Peak670	10.7546880395321	21.0388746202718	16.872248845098	12.3253378725033	12.2831436189243	21.243910213713	25.0397355617194	12.9636812110997	17.4693288023484	8.56670697147949	20.9857963775125	17.0615136629645	11.1350154711909	20.2768184631995	7.07687899497626	18.1153736420328	15.8255657730354	0.123611341211981	0.262915040113209	0.470156979831792	0.638242867359942	0.805901459492729	shared	16.6656609761345	14.7454433690509
chr1	11049932	11050145	Peak671	chr1	11124565	11124778	Peak671	0.896224003294338	4.00740468957558	2.93430414697357	2.17505962455941	3.2324062155064	0.786811489396778	1.92613350474765	0	3.17624160042699	1.7133413942959	3.22858405807885	6.82460546518581	0	4.77101610898812	3.53843949748813	2.71730604630492	2.6204923653014	-0.682531584384958	0.473740246898283	-1.44072957460062	0.149661096280227	0.349213333761493	shared	2.12606503049786	3.25618465290596
chr1	11060155	11062265	Peak673	chr1	11134752	11136881	Peak673	21.5093760790641	19.035172275484	26.4087373227622	15.950437246769	21.9803622654435	11.8021723409517	20.2244017998503	16.2046015138746	22.2336912029889	18.8467553372549	11.300044203276	14.7866451745693	19.4862770745841	22.6623265176936	11.7947983249604	16.3038362778295	18.1581021848348	0.27095207720608	0.228295852428998	1.18684625376778	0.235288270456329	0.46018482633067	shared	19.483216894132	16.4543832728811
chr1	11100585	11101454	Peak675	chr1	11172610	11173394	Peak675	13.4433600494151	8.01480937915116	11.7372165878943	6.52517887367824	15.5155498344307	11.8021723409517	26.9658690664671	11.883374443508	17.4693288023484	6.85336557718359	9.68575217423654	9.09947395358108	8.35126160339318	13.1202942997173	5.89739916248022	9.0576868210164	11.5888808105908	0.587411515708385	0.309767346903036	1.8962990178957	0.0579205160786633	0.18878814751505	shared	13.7063177086494	8.86646194165833
chr1	11125240	11125510	Peak678	chr1	11197421	11197691	Peak678	9.85846403623771	3.00555351718168	1.46715207348679	3.62509937426569	2.58592497240512	2.36043446819034	3.8522670094953	4.32122707036656	1.05874720014233	3.42668278859179	6.4571681161577	2.84358561049409	0	2.38550805449406	3.53843949748813	1.81153736420328	3.28736194707504	0.185173199941876	0.478369456145304	0.38709243987691	0.698687774299256	0.842457935875502	shared	3.57054108019684	2.92327449020415
chr1	11200431	11200737	Peak679	chr1	11276641	11276947	Peak679	0	0	0.733576036743393	0.725019874853138	0	1.57362297879356	0	0	0	3.42668278859179	8.07146014519712	6.82460546518581	11.1350154711909	13.1202942997173	5.89739916248022	9.96345550311804	3.84194573286696	-3.67542642559256	0.556222125749525	-6.60783930635593	3.89969640645479e-11	2.28437054757266e-09	chimp	0.336913210043343	8.34841611935446
chr1	11220658	11222106	Peak680	chr1	11297349	11298797	Peak680	14.3395840527094	20.0370234478779	10.2700645144075	23.9256558701536	8.40425616031664	9.44173787276134	20.2244017998503	8.64245414073311	7.4112304009963	8.56670697147949	14.5286282613548	13.0804938082728	5.56750773559545	28.6260966539287	14.1537579899525	13.5865302315246	13.8003831194947	-0.096968098668825	0.323436422749773	-0.299805748049113	0.764325330593008	0.881056091530984	shared	13.6329342510896	14.0156745217298
chr1	11289757	11290399	Peak682	chr1	11368272	11368913	Peak682	0.896224003294338	1.00185117239389	0.733576036743393	0.725019874853138	0	0.786811489396778	1.92613350474765	2.16061353518328	1.05874720014233	10.2800483657754	1.61429202903942	9.09947395358108	2.78375386779773	10.7347862452233	14.1537579899525	6.34038077471148	4.01846687767723	-2.70746900553059	0.481829662244932	-5.61914140552493	1.91908744729085e-08	6.72330903312319e-07	chimp	1.03210853519498	7.8580704608687
chr1	11331197	11331446	Peak685	chr1	11407929	11408178	Peak685	0	1.00185117239389	2.20072811023018	2.17505962455941	5.81833118791152	4.72086893638067	1.92613350474765	0	2.64686800035582	0	1.61429202903942	1.13743424419763	5.56750773559545	2.38550805449406	0	0	1.94966141249411	0.741085414845395	0.612129792268227	1.21066712355125	0.226023007343224	0.449494556619476	shared	2.27664894850879	1.52924886618951
chr1	11342983	11344516	Peak686	chr1	11420151	11421699	Peak686	9.85846403623771	5.00925586196947	4.40145622046036	7.97521862338452	3.2324062155064	6.29449191517423	8.66760077136442	5.4015338379582	5.82310960078281	22.2734381258467	35.5144246388673	31.279441715435	58.4588312237523	36.9753748446579	44.8202336348496	42.5711280587771	20.534775582814	-2.53738028887405	0.255039492658308	-9.94897010822373	2.54806458999851e-23	8.20256737855837e-21	chimp	6.29594856475979	38.8418388917408
chr1	11365875	11366204	Peak687	chr1	11443033	11443362	Peak687	0.896224003294338	1.00185117239389	0.733576036743393	0.725019874853138	1.29296248620256	0.786811489396778	2.88920025712147	3.24092030277492	2.11749440028466	1.7133413942959	6.4571681161577	1.13743424419763	2.78375386779773	8.34927819072922	1.17947983249604	0.90576868210164	2.26314277192756	-0.863414096396896	0.543972638943496	-1.58723809725765	0.112458729316786	0.292053305547903	shared	1.52045111367391	3.21803204682512
chr1	11366333	11367343	Peak688	chr1	11443491	11444503	Peak688	15.2358080560037	4.00740468957558	2.93430414697357	9.42525837309079	3.2324062155064	18.0966642561259	10.5937342761121	11.883374443508	12.7049664017079	1.7133413942959	3.22858405807885	9.6681910756799	8.35126160339318	2.38550805449406	1.17947983249604	3.62307472840656	7.39146010034053	1.02825586855944	0.452626196967373	2.27175509382538	0.0231013065255165	0.100018806629595	shared	9.790435650956	4.30706296383493
chr1	11411357	11411915	Peak689	chr1	11488303	11488862	Peak689	3.58489601317735	2.00370234478779	4.40145622046036	2.90007949941255	4.52536870170896	11.0153608515549	9.63066752373825	1.08030676759164	8.46997760113863	6.85336557718359	8.07146014519712	5.11845409888936	11.1350154711909	3.57826208174109	5.89739916248022	7.24614945681312	5.96949509481661	-0.237486745012484	0.393716930715268	-0.603191599053259	0.546381235748834	0.741949543117302	shared	5.29020172484116	6.84287228478506
chr1	11425598	11426047	Peak690	chr1	11502550	11502999	Peak690	0.896224003294338	0	1.46715207348679	3.62509937426569	3.87888745860768	3.93405744698389	1.92613350474765	4.32122707036656	2.11749440028466	1.7133413942959	3.22858405807885	4.54973697679054	2.78375386779773	8.34927819072922	5.89739916248022	1.81153736420328	3.15624414665081	-0.672301195659115	0.457601401149758	-1.46918517725232	0.141782569611893	0.337624693990414	shared	2.46291948133747	4.04766157348225
chr1	11462257	11463096	Peak691	chr1	11541432	11542271	Peak691	14.3395840527094	12.0222140687267	10.2700645144075	12.3253378725033	14.8690685913294	9.44173787276134	10.5937342761121	8.64245414073311	14.2930872019214	3.42668278859179	16.1429202903942	5.68717122098817	2.78375386779773	2.38550805449406	5.89739916248022	7.24614945681312	9.39792921454773	0.8967913676975	0.31070538891294	2.88630773619695	0.00389790821700822	0.0264691438514489	shared	11.866364732356	6.22422640593705
chr1	11466766	11468549	Peak692	chr1	11545856	11547638	Peak692	15.2358080560037	14.0259164135145	17.6058248818414	18.1254968713284	15.5155498344307	22.0307217031098	12.5198677808597	17.2849082814662	14.8224608019926	8.56670697147949	22.6000884065519	17.0615136629645	5.56750773559545	23.8550805449406	23.5895966499209	15.3980675957279	16.487819761983	-0.0916243266226359	0.229672399622419	-0.398934860145434	0.689941202186431	0.837314515731805	shared	16.3518394027275	16.6626516524544
chr1	11470419	11471297	Peak693	chr1	11549523	11550399	Peak693	0.896224003294338	2.00370234478779	2.93430414697357	2.17505962455941	2.58592497240512	0	1.92613350474765	5.4015338379582	2.11749440028466	11.9933897600713	9.68575217423654	11.9430595640752	8.35126160339318	5.96377013623515	12.9742781574565	11.7749928673213	5.79543006861249	-2.12718496022367	0.375564817880472	-5.66396227481743	1.47916940182759e-08	5.29252485970795e-07	chimp	2.22670853722342	10.3837863232556
chr1	11506048	11506793	Peak694	chr1	11586152	11586894	Peak694	0	2.00370234478779	0.733576036743393	0.725019874853138	0	1.57362297879356	0	0	2.11749440028466	13.7067311543672	11.300044203276	23.3174020060515	19.4862770745841	25.0478345721876	16.5127176549446	20.8326796883377	8.5848188743257	-4.00769065408565	0.436563362920047	-9.18008929397868	4.3073410327949e-20	9.42968158527257e-18	chimp	0.794823959495837	18.6005266219641
chr1	11553145	11554272	Peak695	chr1	11638208	11639335	Peak695	10.7546880395321	19.035172275484	4.40145622046036	12.3253378725033	15.5155498344307	14.162606809142	21.1874685522241	22.6864421194244	17.9987024024196	8.56670697147949	29.0572565227096	17.6302307850633	8.35126160339318	9.54203221797625	11.7947983249604	12.680761549423	14.7306545062891	0.0948340335528008	0.311519854769574	0.304423721637094	0.76080509761295	0.879115317638223	shared	15.3408249028467	13.946149710715
chr1	11561509	11573825	Peak696	chr1	11646623	11658939	Peak696	132.641152487562	169.312848134568	129.842958503581	159.50437246769	110.548292570319	133.757953197452	121.346410799102	124.235278273039	128.637784817293	176.474163612477	150.129158700666	147.866451745693	169.808985935661	170.563825896325	192.255212696855	189.305654559243	150.389406524845	-0.345336837637756	0.113654585038626	-3.03847695647643	0.00237777289080745	0.0179335733652688	shared	134.425227916734	170.914779020989
chr1	11612465	11614611	Peak697	chr1	11695437	11697581	Peak697	32.2640641185962	19.035172275484	39.6131059841432	18.8505167461816	21.9803622654435	35.406517022855	50.0794711234389	18.3652150490579	48.7023712065471	47.9735590402851	40.3573007259856	41.5163499132137	27.8375386779773	25.0478345721876	20.0511571524327	28.9845978272525	32.2540708563176	-0.0602483504152048	0.268378770066497	-0.224490001203437	0.82237604627724	0.913749728947747	shared	31.5885328657497	33.1097625584764
chr1	11643789	11644264	Peak698	chr1	11726899	11727374	Peak698	0	3.00555351718168	2.20072811023018	4.35011924911883	6.4648124310128	4.72086893638067	1.92613350474765	5.4015338379582	1.58812080021349	0	4.84287608711827	2.27486848839527	2.78375386779773	3.57826208174109	1.17947983249604	3.62307472840656	2.9962615920499	0.288836650085885	0.492388359044552	0.586603328003844	0.557470147035964	0.750179693454133	shared	3.2953189318715	2.61175929799357
chr1	11666828	11669806	Peak699	chr1	11749868	11752892	Peak699	27.7829441021245	23.0425769650596	19.8065529920716	21.025576370741	28.4451746964563	31.4724595758711	20.2244017998503	33.4895097953408	46.0555032061913	13.7067311543672	20.9857963775125	31.8481588375338	11.1350154711909	45.3246530353872	15.3332378224486	19.0211423241344	25.5437146578926	0.2540425671065	0.274782491005855	0.924522396520115	0.355214396267144	0.584609849947954	shared	27.9271888337452	22.4792478603678
chr1	11684977	11686077	Peak700	chr1	11768346	11769457	Peak700	5.37734401976603	6.01110703436337	9.53648847766411	10.8752981227971	8.40425616031664	9.44173787276134	10.5937342761121	9.72276090832476	12.1755928016368	8.56670697147949	16.1429202903942	7.96203970938344	8.35126160339318	7.15652416348218	5.89739916248022	6.34038077471148	8.90972202181665	0.15109302101982	0.293812621015569	0.514249593831483	0.607077498227194	0.784652112056139	shared	9.12647996374913	8.63103323933203
chr1	11840087	11840275	Peak702	chr1	11928732	11928920	Peak702	0	4.00740468957558	0	0	2.58592497240512	0.786811489396778	1.92613350474765	1.08030676759164	1.05874720014233	0	0	0.568717122098817	0	7.15652416348218	1.17947983249604	1.81153736420328	1.38509919413371	-0.290949378205754	0.667678200867305	-0.435762883718256	0.663008775761275	0.821113910993754	shared	1.27170318042879	1.53089406889719
chr1	11921894	11922504	Peak703	chr1	12011277	12011887	Peak703	3.58489601317735	0	1.46715207348679	2.17505962455941	2.58592497240512	3.14724595758711	3.8522670094953	3.24092030277492	4.76436240064048	3.42668278859179	0	3.4123027325929	0	2.38550805449406	1.17947983249604	0.90576868210164	2.25797315277518	0.510458265764056	0.518395808808034	0.984688257680499	0.324777222308834	0.555214558643176	shared	2.75753648379183	1.61567744146806
chr1	11942112	11942599	Peak704	chr1	12032148	12032635	Peak704	8.96224003294338	5.00925586196947	4.40145622046036	2.17505962455941	11.636662375823	7.86811489396778	6.74146726661677	5.4015338379582	6.88185680092514	1.7133413942959	1.61429202903942	1.13743424419763	2.78375386779773	1.19275402724703	0	0.90576868210164	4.27656194749393	2.14187651335772	0.51017450346402	4.19832135634896	2.68900859816824e-05	0.000423997056508678	human	6.5641829905804	1.33533489209705
chr1	11965923	11966346	Peak706	chr1	12042065	12042488	Peak706	2.68867200988301	4.00740468957558	0.733576036743393	0.725019874853138	0.64648124310128	3.93405744698389	3.8522670094953	1.08030676759164	3.17624160042699	3.42668278859179	3.22858405807885	3.4123027325929	2.78375386779773	5.96377013623515	0	7.24614945681312	2.93157935742274	-0.666265081998341	0.491389822684074	-1.35587887913319	0.175137708631074	0.384426050971996	shared	2.31600296429491	3.72303472001565
chr1	12006913	12007556	Peak707	chr1	12085788	12086410	Peak707	1.79244800658868	3.00555351718168	2.20072811023018	0.725019874853138	3.2324062155064	1.57362297879356	1.92613350474765	0	2.64686800035582	5.14002418288769	4.84287608711827	2.84358561049409	0	10.7347862452233	3.53843949748813	2.71730604630492	2.93248736736084	-1.02245062315399	0.471989236541333	-2.16625834658085	0.0302914507708612	0.120959140427006	shared	1.90030891202857	4.25957395278805
chr1	12008909	12009486	Peak708	chr1	12087759	12088333	Peak708	8.96224003294338	7.01295820675726	7.33576036743393	12.3253378725033	8.40425616031664	5.50768042577745	7.7045340189906	8.64245414073311	11.1168456014945	6.85336557718359	6.4571681161577	9.6681910756799	8.35126160339318	4.77101610898812	10.6153184924644	12.680761549423	8.52557183439	-0.0254550646341078	0.293407224725928	-0.0867567751880867	0.930864846422199	0.968247306112018	shared	8.55689631410558	8.48529750332712
chr1	12065765	12069787	Peak709	chr1	12145256	12149392	Peak709	36.7451841350678	39.0721957233619	29.3430414697357	36.97601361751	21.3338810223422	39.3405744698389	32.74426958071	25.9273624221993	30.7036688041275	54.8269246174687	54.8859289873404	46.634804012103	66.8100928271455	79.9145198255511	81.384108442227	63.4038077471148	46.2528986064902	-0.962161342935899	0.17687406197046	-5.43981029336337	5.33373358889003e-08	1.7026835541978e-06	chimp	32.4651323605437	63.9800266369929
chr1	12101962	12102680	Peak711	chr1	12182503	12183227	Peak711	5.37734401976603	7.01295820675726	5.13503225720375	4.35011924911883	7.75777491721536	6.29449191517423	13.4829345332335	9.72276090832476	12.1755928016368	1.7133413942959	0	1.70615136629645	0	2.38550805449406	1.17947983249604	0	4.89334309100081	2.40790161584762	0.505343946879485	4.76487673537298	1.88969135482727e-06	4.11657432913632e-05	human	7.92322320093673	0.997782949654636
chr1	12120364	12121398	Peak713	chr1	12201254	12202303	Peak713	13.4433600494151	9.01666055154505	12.4707926246377	5.8001589988251	10.3436998896205	10.2285493621581	2.88920025712147	12.9636812110997	4.76436240064048	15.4200725486631	9.68575217423654	14.2179280524704	19.4862770745841	4.77101610898812	17.6921974874406	9.96345550311804	10.8223227684103	-0.470175603538035	0.31995701091708	-1.46949617447166	0.14169825867349	0.337529281160325	shared	9.10227392722924	13.033814135643
chr1	12121662	12122414	Peak714	chr1	12202567	12203318	Peak714	5.37734401976603	4.00740468957558	2.20072811023018	2.90007949941255	5.17184994481024	7.08130340457101	1.92613350474765	8.64245414073311	11.1168456014945	6.85336557718359	9.68575217423654	6.25588834308699	13.9187693389886	4.77101610898812	7.07687899497626	0	6.06161334080006	-0.204078778951424	0.434864982513571	-0.469292279575662	0.638860732943442	0.806358153052709	shared	5.38046032392676	6.93738150535145
chr1	12137174	12137703	Peak715	chr1	12218806	12219335	Peak715	8.06601602964904	4.00740468957558	2.93430414697357	6.52517887367824	5.17184994481024	10.2285493621581	8.66760077136442	10.8030676759164	5.82310960078281	0	3.22858405807885	6.25588834308699	2.78375386779773	2.38550805449406	5.89739916248022	2.71730604630492	5.34347003919695	0.801815937673773	0.399037687995215	2.00937395588405	0.0444974901030941	0.157970662518985	shared	6.91412012165649	3.32406279032039
chr1	12142033	12143560	Peak716	chr1	12223776	12225300	Peak716	17.0282560625924	14.0259164135145	12.4707926246377	13.7753776222096	11.636662375823	8.65492638336456	8.66760077136442	17.2849082814662	6.88185680092514	1.7133413942959	11.300044203276	7.96203970938344	2.78375386779773	13.1202942997173	8.2563588274723	8.15191813891476	10.2321279860472	0.554323984459624	0.305160303138422	1.81650096280112	0.0692935603812784	0.21310286122685	shared	12.2695885928775	7.61253577726535
chr1	12155912	12156176	Peak717	chr1	12233563	12233827	Peak717	4.48112001647169	6.01110703436337	3.66788018371697	5.07513912397197	0.64648124310128	2.36043446819034	0	5.4015338379582	2.11749440028466	0	8.07146014519712	2.84358561049409	0	5.96377013623515	1.17947983249604	3.62307472840656	3.21516004755546	-0.00833251178802595	0.509283293642285	-0.0163612509816169	0.986946192845713	0.994159458041776	shared	3.30679892311761	3.09733863611842
chr1	12209062	12209280	Peak718	chr1	12286335	12286553	Peak718	2.68867200988301	2.00370234478779	0.733576036743393	4.35011924911883	1.93944372930384	4.72086893638067	0.963066752373825	0	6.35248320085397	0	3.22858405807885	1.70615136629645	2.78375386779773	0	1.17947983249604	1.81153736420328	2.15383992176986	0.747280785952062	0.572868127776275	1.30445516117786	0.192078438103182	0.406386204607502	shared	2.63910358438282	1.52992949841034
chr1	12209899	12210577	Peak719	chr1	12287172	12287850	Peak719	2.68867200988301	4.00740468957558	6.60218433069054	2.90007949941255	4.52536870170896	9.44173787276134	4.81533376186912	9.72276090832476	6.88185680092514	5.14002418288769	9.68575217423654	4.54973697679054	16.7025232067864	1.19275402724703	8.2563588274723	2.71730604630492	6.23936587605477	-0.0724718392817141	0.395076034039424	-0.183437700689488	0.854454596832401	0.93075950168834	shared	5.73171095279456	6.89206506310363
chr1	12211558	12211731	Peak720	chr1	12288829	12289002	Peak720	1.79244800658868	1.00185117239389	0.733576036743393	1.45003974970628	3.87888745860768	1.57362297879356	2.88920025712147	3.24092030277492	1.05874720014233	0	3.22858405807885	1.70615136629645	0	2.38550805449406	0	1.81153736420328	1.67194212537155	0.345166279119602	0.56349058264443	0.612550217786704	0.540173783572355	0.737489620472124	shared	1.95769924031913	1.30454012043895
chr1	12244346	12245746	Peak722	chr1	12322208	12323616	Peak722	30.4716161120075	31.0573863442107	23.4744331757886	29.7258148689787	0	13.3757953197452	9.63066752373825	11.883374443508	17.9987024024196	35.9801692802138	27.4429644936702	20.4738163955574	33.4050464135727	42.9391449808931	50.7176327973299	23.5499857346426	25.1329093928923	-0.775099511150274	0.409190854949369	-1.89422491185972	0.0581951628126051	0.189421804648934	shared	18.6241989100441	33.5012514422685
chr1	12274181	12277139	Peak724	chr1	12352174	12355131	Peak724	39.4338561449509	25.0462793098474	26.4087373227622	24.6506757450067	49.1325744756973	23.6043446819034	38.522670094953	35.6501233305241	49.2317448066183	15.4200725486631	33.9001326098279	25.5922704944468	38.9725541491682	27.4333426266817	21.2306369849288	19.0211423241344	30.8281973531321	0.453562654791717	0.233947206006044	1.93873935292905	0.0525330842031793	0.176676111518348	shared	34.6312228791403	25.9385931054073
chr1	12281138	12285166	Peak725	chr1	12359149	12363173	Peak725	90.5186243327281	82.1517961362994	77.7590598947997	79.7521862338452	77.5777491721536	92.0569442594231	104.011209256373	83.1836211045562	93.6991272125961	83.953728320499	77.4860173938924	71.658357384451	83.5126160339318	67.9869795530807	74.3072294472507	73.3672632502328	82.0614068116321	0.207704163515872	0.115664968240906	1.79573959751812	0.0725359411340648	0.219838146445088	shared	86.7455908447527	76.0388844833341
chr1	12297550	12297739	Peak726	chr1	12375547	12375736	Peak726	0	1.00185117239389	0	2.17505962455941	0.64648124310128	1.57362297879356	0	2.16061353518328	2.64686800035582	3.42668278859179	1.61429202903942	0.568717122098817	2.78375386779773	0	4.71791932998417	0	1.4572413557437	-0.385085467205648	0.640370632497372	-0.601347794017128	0.547608362613008	0.742939251137255	shared	1.13383295048747	1.87305216250171
chr1	12324159	12325719	Peak727	chr1	12401864	12403426	Peak727	20.6131520757698	14.0259164135145	11.7372165878943	22.4756161204473	21.3338810223422	11.8021723409517	8.66760077136442	14.0439879786913	12.7049664017079	20.5600967315508	27.4429644936702	24.4548362502491	22.2700309423818	20.2768184631995	14.1537579899525	17.2096049599312	17.7357887214762	-0.425123782742669	0.241185786429406	-1.76264028256533	0.077961178518108	0.230346424574185	shared	15.2671677458537	20.9097299758479
chr1	12365400	12367500	Peak728	chr1	12444146	12446555	Peak728	43.9149761614226	38.070344550968	35.2116497636829	50.7513912397197	39.4353558291781	46.4218778744099	47.1902708663174	33.4895097953408	37.0561520049815	5.14002418288769	11.300044203276	3.98101985469172	5.56750773559545	10.7347862452233	20.0511571524327	10.8692241852197	27.4490807278342	2.0364673573576	0.253992202182756	8.01783416914623	1.07625972111144e-15	1.32906346484453e-13	human	41.2823920095579	9.6633947941895
chr1	12410838	12411308	Peak729	chr1	12490478	12490947	Peak729	6.27356802306036	5.00925586196947	4.40145622046036	3.62509937426569	3.2324062155064	0	0.963066752373825	2.16061353518328	1.58812080021349	0	1.61429202903942	0	0	2.38550805449406	3.53843949748813	0.90576868210164	2.23109969038476	1.03981001025523	0.59070350168683	1.76029091970154	0.0783584929740223	0.231110562673381	shared	3.02817630922588	1.20628689473189
chr1	12445979	12448820	Peak730	chr1	12525286	12528499	Peak730	40.3300801482452	49.0907074473009	35.9452258004263	48.5763316151602	36.2029496136717	24.3911561713001	20.2244017998503	25.9273624221993	28.5861744038429	42.8335348573974	33.9001326098279	35.2604615701267	33.4050464135727	29.8188506811758	48.3586731323378	67.932651157623	37.5489837402536	-0.287035322298726	0.229549546684289	-1.25042861745878	0.211143016101104	0.431007077399444	shared	34.3638210468885	41.6441929174373
chr1	12454029	12455407	Peak731	chr1	12533704	12535079	Peak731	1.79244800658868	3.00555351718168	2.20072811023018	4.35011924911883	5.81833118791152	3.93405744698389	1.92613350474765	2.16061353518328	3.70561520049815	13.7067311543672	14.5286282613548	12.511776686174	16.7025232067864	16.6985563814584	9.43583865996835	20.8326796883377	8.33189586230567	-2.04250780439415	0.323132620621175	-6.32095825072604	2.59946255128905e-10	1.31169602668217e-08	chimp	3.21039997316043	14.9166762912067
chr1	12469726	12471955	Peak732	chr1	12550079	12552308	Peak732	35.8489601317735	26.0481304822413	27.875889396249	29.0007949941255	32.324062155064	23.6043446819034	19.2613350474765	17.2849082814662	19.5868232026331	27.4134623087344	41.971592755025	34.6917444480279	44.5400618847636	22.6623265176936	36.5638748073773	26.2672917809476	29.0591001797189	-0.340165877685196	0.202300205843979	-1.68149051685861	0.0926676768988402	0.25805861021382	shared	25.6483609303258	33.4443363575099
chr1	12474059	12474609	Peak733	chr1	12554420	12554970	Peak733	1.79244800658868	1.00185117239389	0.733576036743393	2.17505962455941	0	2.36043446819034	0	3.24092030277492	1.58812080021349	5.14002418288769	6.4571681161577	5.68717122098817	2.78375386779773	10.7347862452233	4.71791932998417	4.5288434105082	3.30887979906319	-1.84625754635464	0.46140587214384	-4.00137418662736	6.29756774127398e-05	0.000881722269242368	chimp	1.43249004571824	5.7213809105067
chr1	12475150	12475586	Peak734	chr1	12555511	12555947	Peak734	0	1.00185117239389	0	0.725019874853138	1.93944372930384	0.786811489396778	2.88920025712147	0	0.529373600071165	5.14002418288769	8.07146014519712	7.39332258728463	0	4.77101610898812	12.9742781574565	6.34038077471148	3.28513637997911	-2.54679749037374	0.509529573402353	-4.9983310553844	5.78286409577346e-07	1.42724592481886e-05	chimp	0.874633347015588	6.38435456521793
chr1	12497931	12498502	Peak735	chr1	12580895	12581466	Peak735	9.85846403623771	10.0185117239389	5.13503225720375	10.1502782479439	7.75777491721536	7.08130340457101	2.88920025712147	2.16061353518328	7.94060400106747	3.42668278859179	3.22858405807885	3.98101985469172	5.56750773559545	7.15652416348218	5.89739916248022	9.0576868210164	6.33169918527622	0.327162390826194	0.359326890116812	0.910486801363066	0.362565839252422	0.591401407981013	shared	6.99908693116477	5.47362922627666
chr1	12532492	12535258	Peak736	chr1	12615451	12618220	Peak736	51.9809921910716	53.0981121368764	40.3466820208866	46.4012719906008	33.6170246412666	34.6197055334583	49.1164043710651	32.4092030277492	31.2330424041987	17.133413942959	35.5144246388673	30.1420074712373	44.5400618847636	35.7826208174109	31.8459554773932	40.7595906945738	38.0337820777737	0.296056331906946	0.191136866731504	1.54892322433445	0.121400177290445	0.306567372290483	shared	41.4247153685748	33.6740107038864
chr1	12548087	12552698	Peak737	chr1	12631013	12635612	Peak737	86.9337283195508	86.159200825875	90.2298525194374	90.6274843566422	8.40425616031664	50.3559353213938	75.1192066851583	46.4531910064405	68.2891944091802	58.2536074060605	40.3573007259856	38.6727643027196	66.8100928271455	63.2159634440926	53.0765924623219	61.5922703829115	61.534415072202	0.286840007379445	0.315402989425239	0.909439723136918	0.363118061723733	0.591834511464108	shared	66.9524499559994	54.5683702216053
chr1	12596133	12596650	Peak738	chr1	12680102	12680600	Peak738	6.27356802306036	7.01295820675726	8.80291244092072	7.97521862338452	3.2324062155064	3.93405744698389	7.7045340189906	4.32122707036656	6.35248320085397	1.7133413942959	11.300044203276	5.68717122098817	0	3.57826208174109	3.53843949748813	3.62307472840656	5.31560614831376	0.426293063469786	0.378617103412902	1.12592130579186	0.260198830219145	0.488061839228052	shared	6.17881836075825	4.20576187517083
chr1	12617018	12618071	Peak739	chr1	12703007	12704061	Peak739	24.1980480889471	18.0333211030901	18.3394009185848	21.7505962455941	26.5057309671525	37.7669514910454	34.6704030854577	22.6864421194244	40.7617672054797	34.2668278859179	30.6715485517491	26.1609876165456	33.4050464135727	32.2043587356698	27.128036147409	24.4557544167443	28.312826312024	-0.0871640130519253	0.215566951045291	-0.404347756598423	0.685957011938817	0.834817395122148	shared	27.1902956916418	29.7560799668012
chr1	12621569	12625988	Peak740	chr1	12707568	12712701	Peak740	90.5186243327281	74.1369867571482	78.4926359315431	77.5771266092858	97.6186677082933	101.498682132184	95.3436084850086	111.271597061939	114.874071215443	80.5270455319072	87.1717695681289	78.4829628496368	72.3776005627409	79.9145198255511	84.9225479397151	85.1422561175541	88.1169189143004	0.198199975201053	0.128910715223123	1.53749806490486	0.124171388558344	0.310838152134683	shared	93.4813333592859	81.2198146278906
chr1	12666304	12668144	Peak741	chr1	12752110	12753961	Peak741	11.6509120428264	9.01666055154505	11.7372165878943	16.6754571216222	9.05073740341792	13.3757953197452	15.4090680379812	16.2046015138746	14.8224608019926	35.9801692802138	38.7430086969462	22.7486848839527	38.9725541491682	23.8550805449406	31.8459554773932	27.1730604630492	21.0788389297852	-1.17294615773912	0.212507391663975	-5.5195546308047	3.39859925017134e-08	1.12741643167502e-06	chimp	13.1047677089888	31.3312162136663
chr1	12690253	12692865	Peak742	chr1	12775872	12779180	Peak742	27.7829441021245	29.053683999423	19.8065529920716	42.051152741482	21.3338810223422	62.1581076623455	48.1533376186912	75.6214737314148	72.5241832097495	46.2602176459892	32.2858405807885	49.4783896225971	50.1075696203591	66.7942255258337	61.3329512897942	45.288434105082	46.8770590918805	-0.179152745965614	0.286477924010833	-0.625363181418612	0.531732721221334	0.731092489654547	shared	44.2761463421827	50.2210897700634
chr1	12695143	12696178	Peak743	chr1	12781456	12782488	Peak743	9.85846403623771	9.01666055154505	4.40145622046036	2.90007949941255	9.05073740341792	8.65492638336456	3.8522670094953	8.64245414073311	7.4112304009963	6.85336557718359	3.22858405807885	5.68717122098817	8.35126160339318	5.96377013623515	5.89739916248022	6.34038077471148	6.63188801117084	0.23819058143827	0.340029467470572	0.700499822001116	0.483615216286647	0.694339224050062	shared	7.08758618285143	6.04599036186723
chr1	12697755	12703429	Peak744	chr1	12784066	12790024	Peak744	125.471360461207	132.244354755994	132.043686613811	138.478796096949	160.973829532219	142.412879580817	159.869080894055	160.965708371154	147.165860819784	193.607577555436	193.715043484731	144.4541490131	161.457724332268	122.853664806444	136.819660569541	135.865302315246	149.274917450172	-0.0889515044411135	0.117606773761208	-0.756346778304817	0.449441308586451	0.6667545479441	shared	144.402839680666	155.539017439538
chr1	12712380	12712590	Peak746	chr1	12799012	12799222	Peak746	0	0	1.46715207348679	2.17505962455941	2.58592497240512	2.36043446819034	0	2.16061353518328	6.35248320085397	0	1.61429202903942	0	5.56750773559545	3.57826208174109	0	1.81153736420328	1.85457919282864	0.278052462811491	0.651530181648259	0.426768353398558	0.66954805882952	0.825070914703208	shared	1.90018531940877	1.79594274436846
chr1	12713131	12713516	Peak747	chr1	12799763	12800155	Peak747	2.68867200988301	1.00185117239389	0.733576036743393	1.45003974970628	6.4648124310128	4.72086893638067	1.92613350474765	2.16061353518328	2.11749440028466	1.7133413942959	1.61429202903942	1.70615136629645	2.78375386779773	3.57826208174109	0	3.62307472840656	2.39268357774455	0.263181763875865	0.524510807893	0.501766140783803	0.615832033162605	0.790363531959857	shared	2.58489575292618	2.14555363822531
chr1	12714418	12716834	Peak748	chr1	12801057	12803474	Peak748	35.8489601317735	32.0592375166046	33.0109216534527	32.6258943683912	31.6775809119627	36.1933285122518	33.7073363330839	37.8107368657074	38.644272805195	3.42668278859179	11.300044203276	12.511776686174	19.4862770745841	14.3130483269644	10.6153184924644	11.7749928673213	24.6879005961124	1.52749907004594	0.211029011786031	7.23833683870309	4.54220209754251e-13	3.7081647809805e-11	human	34.6198076776025	11.9183057770537
chr1	12722030	12723980	Peak749	chr1	12808582	12810532	Peak749	17.0282560625924	21.0388746202718	22.7408571390452	22.4756161204473	20.0409185361397	22.0307217031098	24.0766688093456	30.2485894925659	20.1161968027042	11.9933897600713	17.7572123194337	9.6681910756799	11.1350154711909	8.34927819072922	20.0511571524327	14.4922989136262	18.3277026355866	0.726397162248785	0.228078245604102	3.18485947804801	0.00144824314007909	0.0120580798757984	shared	22.1996332540247	13.3495061261663
chr1	12726283	12729877	Peak750	chr1	12812838	12816429	Peak750	36.7451841350678	38.070344550968	39.6131059841432	39.1510732420695	66.5875680394318	52.7163697895841	56.8209383900557	49.6941113092154	52.4079864070453	35.9801692802138	59.7288050744587	51.7532581109924	44.5400618847636	41.7463909536461	30.6664756448971	34.4192099198623	45.6650657947759	0.172099482305595	0.187011654115937	0.920260735188739	0.357436522504783	0.586603913015428	shared	47.9785202052868	42.6906244098334
chr1	12737715	12741855	Peak751	chr1	12824291	12827927	Peak751	26.8867200988301	28.0518328270291	40.3466820208866	36.97601361751	34.2635058843678	18.8834757455227	27.9289358188409	30.2485894925659	37.5855256050527	17.133413942959	20.9857963775125	33.5543102038302	44.5400618847636	27.4333426266817	29.4869958124011	13.5865302315246	29.2432332618924	0.260862254872289	0.22756643291858	1.14631253619738	0.251665857676237	0.478821396260567	shared	31.241253456734	26.674350154239
chr1	12750471	12751412	Peak754	chr1	12836533	12837476	Peak754	1.79244800658868	4.00740468957558	3.66788018371697	6.52517887367824	10.3436998896205	3.93405744698389	5.77840051424295	8.64245414073311	6.88185680092514	3.42668278859179	3.22858405807885	7.39332258728463	11.1350154711909	3.57826208174109	2.35895966499209	6.34038077471148	5.56466174829099	0.13347837865469	0.385347213178751	0.346384699537903	0.729053622245335	0.860775156185232	shared	5.73037561622945	5.35160106094155
chr1	12755516	12755777	Peak755	chr1	12841579	12841840	Peak755	6.27356802306036	5.00925586196947	2.20072811023018	2.17505962455941	5.17184994481024	0.786811489396778	0.963066752373825	4.32122707036656	3.70561520049815	1.7133413942959	3.22858405807885	2.27486848839527	5.56750773559545	0	4.71791932998417	0.90576868210164	3.06344823535727	0.453054139085851	0.494874381082806	0.915493216873642	0.359932761823408	0.589014350009136	shared	3.400798008585	2.6297128126359
chr1	12759056	12760141	Peak756	chr1	12845126	12846212	Peak756	8.96224003294338	7.01295820675726	17.6058248818414	8.70023849823766	12.2831436189243	5.50768042577745	2.88920025712147	10.8030676759164	6.35248320085397	15.4200725486631	11.300044203276	6.25588834308699	8.35126160339318	7.15652416348218	5.89739916248022	14.4922989136262	9.31189535852383	-0.102053340425983	0.341539913464844	-0.29880355531708	0.765089938056473	0.881490798789672	shared	8.90187075537482	9.83906984828683
chr1	12760326	12760711	Peak757	chr1	12846397	12846782	Peak757	2.68867200988301	4.00740468957558	3.66788018371697	2.90007949941255	6.4648124310128	0.786811489396778	0.963066752373825	2.16061353518328	6.35248320085397	1.7133413942959	8.07146014519712	5.11845409888936	8.35126160339318	4.77101610898812	10.6153184924644	2.71730604630492	4.45937385505886	-0.649113399546308	0.429098170603666	-1.51273867850128	0.130346050637468	0.320428951098481	shared	3.33242486571209	5.90830826993328
chr1	12761381	12765196	Peak758	chr1	12847452	12851294	Peak758	47.4998721745999	47.0870051025131	58.6860829394715	45.6762521157477	52.3649806912037	55.0768042577745	52.0056046281865	56.1759519147652	66.7010736089667	39.4068520688056	59.7288050744587	66.5399032855616	97.4313853729205	52.4811771988693	64.8713907872824	48.0057401513869	56.8586800857821	-0.154646258166172	0.158575674005327	-0.975220563533454	0.329450863952179	0.55986369688796	shared	53.474847492581	61.2093219913264
chr1	12765334	12765884	Peak759	chr1	12851433	12851983	Peak759	0.896224003294338	2.00370234478779	0.733576036743393	5.8001589988251	1.29296248620256	2.36043446819034	2.88920025712147	2.16061353518328	1.58812080021349	0	1.61429202903942	1.13743424419763	0	1.19275402724703	0	6.34038077471148	1.87561587535983	0.287040119640867	0.583405571724805	0.492007847632051	0.622713795824021	0.794931571687028	shared	2.19166588117353	1.46926586788508
chr1	12765918	12766916	Peak760	chr1	12852017	12853012	Peak760	3.58489601317735	6.01110703436337	9.53648847766411	4.35011924911883	8.40425616031664	7.08130340457101	3.8522670094953	2.16061353518328	7.4112304009963	5.14002418288769	3.22858405807885	1.13743424419763	0	3.57826208174109	3.53843949748813	3.62307472840656	4.53988125485538	0.968080303641762	0.42385683572856	2.28397945258508	0.0223727385499464	0.0978212512329528	shared	5.82136458720958	2.89225982754285
chr1	12786776	12791942	Peak762	chr1	12872850	12878014	Peak762	43.9149761614226	46.0851539301192	49.1495944618074	52.9264508642791	58.8297931222165	33.0460825546647	53.9317381329342	50.7744180768071	49.2317448066183	39.4068520688056	33.9001326098279	48.9096725004983	52.8913234881568	44.1318990081401	47.1791932998417	25.3615230988459	45.6044092615616	0.234937590458309	0.17255563069444	1.36151796097766	0.173350061454483	0.382062823336381	shared	48.6544391234299	41.6829422963023
chr1	12798668	12799348	Peak764	chr1	12884742	12885424	Peak764	3.58489601317735	2.00370234478779	5.13503225720375	5.07513912397197	4.52536870170896	4.72086893638067	2.88920025712147	3.24092030277492	4.23498880056932	8.56670697147949	8.07146014519712	11.3743424419763	0	3.57826208174109	7.07687899497626	4.5288434105082	4.91291317397342	-0.70370247723228	0.367946224003122	-1.91251446903369	0.0558102385593276	0.184108666418713	shared	3.93445741529958	6.17092772083979
chr1	12801710	12802058	Peak765	chr1	12887775	12888119	Peak765	0.896224003294338	0	0	2.90007949941255	2.58592497240512	0	0	0	1.58812080021349	1.7133413942959	3.22858405807885	7.96203970938344	5.56750773559545	2.38550805449406	0	1.81153736420328	1.91492922446103	-1.36363966082224	0.627722894163136	-2.17235929022505	0.0298285731256447	0.119701014867036	shared	0.885594363925056	3.23835975943585
chr1	12803386	12803681	Peak766	chr1	12889444	12889739	Peak766	0	4.00740468957558	0.733576036743393	5.8001589988251	0.64648124310128	0	2.88920025712147	2.16061353518328	5.82310960078281	5.14002418288769	4.84287608711827	2.84358561049409	8.35126160339318	7.15652416348218	1.17947983249604	0	3.22339349007527	-0.527365051728645	0.581411061811227	-0.907043374933018	0.364383860348149	0.592949483710831	shared	2.45117159570366	4.21625021141021
chr1	12805073	12805856	Peak767	chr1	12891127	12891917	Peak767	0.896224003294338	3.00555351718168	0.733576036743393	2.90007949941255	0.64648124310128	0	1.92613350474765	2.16061353518328	1.05874720014233	10.2800483657754	0	9.6681910756799	0	4.77101610898812	0	1.81153736420328	2.49113759090332	-1.19590061452136	0.596496370415333	-2.00487492269009	0.0449764202477999	0.159076837634252	shared	1.48082317108961	3.79011327352095
chr1	12806588	12812464	Peak768	chr1	12892646	12898513	Peak768	31.3678401153018	31.0573863442107	27.1423133595056	29.0007949941255	33.6170246412666	25.1779676606969	21.1874685522241	30.2485894925659	20.6455704027754	82.2403869262031	35.5144246388673	74.5019429949451	91.863877637325	53.6739312261164	35.3843949748813	27.1730604630492	40.6123109015037	-0.993431443046337	0.24297948703577	-4.08854037501564	4.34095999478777e-05	0.000639881627205463	chimp	27.7161061736303	57.1931455516268
chr1	12813550	12813733	Peak769	chr1	12901515	12901698	Peak769	0.896224003294338	0	0	0.725019874853138	0.64648124310128	0	0	0	0.529373600071165	3.42668278859179	1.61429202903942	6.25588834308699	2.78375386779773	7.15652416348218	3.53843949748813	0	1.72329246317539	-2.5298371636589	0.63875346299912	-3.96058465465006	7.47664810417336e-05	0.00101885964988758	chimp	0.310788746813324	3.53936866992661
chr1	12817973	12819594	Peak771	chr1	12905958	12907579	Peak771	0	3.00555351718168	0	2.90007949941255	2.58592497240512	5.50768042577745	2.88920025712147	3.24092030277492	3.70561520049815	17.133413942959	4.84287608711827	26.1609876165456	8.35126160339318	20.2768184631995	0	1.81153736420328	6.40074182828689	-1.74518964305811	0.559676346951275	-3.11821225350095	0.00181951715779469	0.0145030978764409	shared	2.64833046390793	11.2252707253455
chr1	12820457	12825195	Peak772	chr1	12908442	12912752	Peak772	7.1697920263547	9.01666055154505	4.40145622046036	5.8001589988251	5.17184994481024	6.29449191517423	6.74146726661677	4.32122707036656	4.76436240064048	59.9669488003564	16.1429202903942	58.5778635761782	55.6750773559545	41.7463909536461	4.71791932998417	7.24614945681312	18.6096710098825	-2.32131862289657	0.418989330450947	-5.54028099092211	3.01986695448726e-08	1.01360188428314e-06	chimp	5.96460737719928	34.8676099661895
chr1	12826214	12840261	Peak774	chr1	12913765	12927810	Peak774	56.4621122075433	44.0814515853314	57.2189308659847	41.3261328666289	59.4762743653178	67.6657880881229	66.4516059137939	91.8260752452893	84.6997760113863	262.141233327272	116.229026090839	309.950831543855	306.21292545775	333.971127629169	38.9228344723694	42.5711280587771	123.700453358089	-1.55966875560701	0.368133176726658	-4.23669708195053	2.26831825232118e-05	0.000365558236312751	chimp	63.2453496832665	201.428443797147
chr1	13774857	13811059	Peak801	chr1	13519831	13555868	Peak801	355.800929307852	196.362829789203	296.364718844331	113.828120351943	548.216094149886	932.371614935182	104.011209256373	130.717118878588	591.310311279491	678.483192141175	106.543273916602	605.115017913142	732.127267230802	753.820545220123	50.7176327973299	61.5922703829115	391.086384149683	-0.201562068155711	0.501000706921349	-0.402318929636468	0.687449325118479	0.835703035342452	shared	363.220327421428	426.914171371727
chr1	13812136	13814341	Peak802	chr1	13556950	13559157	Peak802	1.79244800658868	5.00925586196947	5.86860829394715	2.90007949941255	12.2831436189243	36.9801400016486	0	3.24092030277492	4.76436240064048	18.8467553372549	6.4571681161577	9.6681910756799	0	20.2768184631995	5.89739916248022	1.81153736420328	8.4873017190551	-0.130404843231016	0.583411407205447	-0.223521243534914	0.823129851377834	0.914129649369349	shared	8.09321755398957	8.99398135985364
chr1	13814758	13816444	Peak803	chr1	13559573	13561248	Peak803	4.48112001647169	3.00555351718168	4.40145622046036	2.90007949941255	8.40425616031664	15.7362297879356	1.92613350474765	6.48184060554984	2.11749440028466	11.9933897600713	3.22858405807885	4.54973697679054	8.35126160339318	15.5058023542114	3.53843949748813	1.81153736420328	6.15205720791233	-0.262276950771301	0.467936943164829	-0.560496354481923	0.575140925548846	0.762779716819348	shared	5.49490707915118	6.99696451631952
chr1	13837532	13837825	Peak804	chr1	13583684	13583977	Peak804	0	0	1.46715207348679	0.725019874853138	1.29296248620256	0.786811489396778	0	4.32122707036656	6.88185680092514	0	1.61429202903942	2.84358561049409	0	3.57826208174109	1.17947983249604	1.81153736420328	1.65638666957531	0.0175275000742372	0.642213042292333	0.0272923452499096	0.978226562201636	0.990157358380942	shared	1.71944775502566	1.57530813113913
chr1	13845762	13845962	Peak806	chr1	13592693	13592885	Peak806	3.58489601317735	4.00740468957558	0.733576036743393	2.90007949941255	3.2324062155064	0	1.92613350474765	2.16061353518328	4.76436240064048	5.14002418288769	0	5.68717122098817	0	0	1.17947983249604	3.62307472840656	2.43370136623532	0.0257542374661752	0.551390445219961	0.0467078051305393	0.96274610954251	0.983145890484129	shared	2.58994132166519	2.23282142353978
chr1	13852498	13853154	Peak807	chr1	13599308	13599960	Peak807	8.06601602964904	15.0277675859084	8.06933640417733	9.42525837309079	9.05073740341792	9.44173787276134	11.5568010284859	14.0439879786913	11.1168456014945	17.133413942959	9.68575217423654	11.9430595640752	5.56750773559545	9.54203221797625	9.43583865996835	9.0576868210164	10.510236212094	-0.0101869866323836	0.266220827593958	-0.0382651752849363	0.969476256536571	0.986218601843922	shared	10.6442764752974	10.3378987308324
chr1	13874709	13875655	Peak808	chr1	13621969	13622914	Peak808	0.896224003294338	6.01110703436337	3.66788018371697	2.17505962455941	0.64648124310128	2.36043446819034	0.963066752373825	2.16061353518328	1.05874720014233	6.85336557718359	27.4429644936702	17.0615136629645	13.9187693389886	10.7347862452233	14.1537579899525	14.4922989136262	7.78731689165838	-2.61037534063254	0.389224831547323	-6.70660021935205	1.99211048464323e-11	1.23594618162872e-09	chimp	2.21551267165835	14.9510651745156
chr1	13887215	13888584	Peak809	chr1	13639383	13640832	Peak809	1.79244800658868	2.00370234478779	2.93430414697357	0.725019874853138	5.17184994481024	2.36043446819034	3.8522670094953	2.16061353518328	15.8812080021349	10.2800483657754	16.1429202903942	10.8056253198775	2.78375386779773	11.9275402724703	8.2563588274723	2.71730604630492	6.23721252019435	-0.953100487240257	0.485986506693629	-1.96116656350112	0.0498595959431971	0.170523068660783	shared	4.09798303700192	8.98765042715606
chr1	13954676	13955700	Peak810	chr1	13704251	13705275	Peak810	6.27356802306036	12.0222140687267	6.60218433069054	9.42525837309079	12.9296248620256	11.0153608515549	10.5937342761121	15.124294746283	13.2343400017791	5.14002418288769	9.68575217423654	7.39332258728463	5.56750773559545	8.34927819072922	5.89739916248022	2.71730604630492	8.87319810080261	0.725289974122959	0.313251075559894	2.31536307681179	0.0205930704279656	0.092106974913411	shared	10.8022866148137	6.39294143993124
chr1	13956811	13962818	Peak811	chr1	13706396	13712427	Peak811	71.697920263547	32.0592375166046	66.7554193436488	26.100715494713	60.7692368515203	73.1734685139004	75.1192066851583	61.5774857527234	92.1110064123826	10.2800483657754	20.9857963775125	14.7866451745693	16.7025232067864	13.1202942997173	16.5127176549446	10.8692241852197	41.4138091311702	2.02096560669578	0.276431131739215	7.3109189763849	2.65321491036912e-13	2.25168763531757e-11	human	62.1515218704665	14.7510356092179
chr1	13966788	13967779	Peak814	chr1	13716908	13717848	Peak814	2.68867200988301	6.01110703436337	6.60218433069054	2.17505962455941	5.17184994481024	5.50768042577745	2.88920025712147	5.4015338379582	11.1168456014945	0	3.22858405807885	2.27486848839527	2.78375386779773	2.38550805449406	3.53843949748813	2.71730604630492	4.03078706745107	1.02568251294628	0.454724284550957	2.25561411121718	0.0240948086969297	0.103010379808956	shared	5.28490367407313	2.41835143036556
chr1	13974595	13975142	Peak815	chr1	13724698	13725165	Peak815	4.48112001647169	6.01110703436337	5.86860829394715	5.07513912397197	14.8690685913294	8.65492638336456	4.81533376186912	11.883374443508	5.29373600071164	3.42668278859179	14.5286282613548	5.11845409888936	2.78375386779773	1.19275402724703	4.71791932998417	3.62307472840656	6.39648004698803	0.532433813635399	0.403278490068249	1.32026335831919	0.186747104752167	0.399710369489037	shared	7.43915707217077	5.05589530032449
chr1	13976930	13977682	Peak816	chr1	13726973	13727727	Peak816	5.37734401976603	2.00370234478779	1.46715207348679	2.17505962455941	2.58592497240512	2.36043446819034	0	2.16061353518328	3.70561520049815	0	1.61429202903942	1.13743424419763	0	0	0	0.90576868210164	1.59333382463848	1.47317323617244	0.616713739271256	2.38874722965183	0.0169059293793936	0.079957503931697	shared	2.42620513765299	0.5224992793341
chr1	14004211	14006522	Peak819	chr1	13752438	13754749	Peak819	15.2358080560037	9.01666055154505	17.6058248818414	7.25019874853138	19.3944372930384	11.8021723409517	6.74146726661677	14.0439879786913	13.7637136018503	3.42668278859179	8.07146014519712	10.8056253198775	13.9187693389886	13.1202942997173	15.3332378224486	10.8692241852197	11.8999727886944	0.235749312487105	0.291179088389917	0.809636824507856	0.418148937124186	0.640950838946056	shared	12.7615856354522	10.7921848428629
chr1	14015646	14016994	Peak820	chr1	13763091	13764441	Peak820	17.0282560625924	10.0185117239389	10.2700645144075	10.1502782479439	10.9901811327218	15.7362297879356	11.5568010284859	5.4015338379582	8.9993512012098	11.9933897600713	9.68575217423654	10.8056253198775	19.4862770745841	11.9275402724703	9.43583865996835	15.3980675957279	11.8052311496331	-0.132497576367984	0.263993036991181	-0.501897996546062	0.615739274643335	0.790308933342679	shared	11.1279119485771	12.6760701224194
chr1	14022897	14023133	Peak822	chr1	13770355	13770591	Peak822	0.896224003294338	0	0.733576036743393	2.90007949941255	1.93944372930384	2.36043446819034	0	0	2.64686800035582	3.42668278859179	0	1.13743424419763	11.1350154711909	1.19275402724703	1.17947983249604	0.90576868210164	1.90336004894533	-0.483675354912561	0.606322693670454	-0.797719366208394	0.42503336285787	0.646977771374225	shared	1.27518063747781	2.71101929226072
chr1	14023222	14026314	Peak823	chr1	13770680	13773522	Peak823	35.8489601317735	25.0462793098474	22.0072811023018	24.6506757450067	36.849430856773	36.1933285122518	37.5596033425792	45.3728842388489	40.7617672054797	56.5402660117646	33.9001326098279	46.634804012103	52.8913234881568	23.8550805449406	38.9228344723694	27.1730604630492	36.5129820029421	-0.211460287142612	0.21407409848463	-0.987790156022985	0.323255429616979	0.553699820560733	shared	33.8100233827624	39.9882145146017
chr1	14149359	14150037	Peak824	chr1	13896676	13897354	Peak824	5.37734401976603	3.00555351718168	5.13503225720375	4.35011924911883	1.29296248620256	5.50768042577745	4.81533376186912	2.16061353518328	6.88185680092514	6.85336557718359	9.68575217423654	2.84358561049409	0	10.7347862452233	4.71791932998417	6.34038077471148	4.98139286031631	-0.415882660227132	0.39656491079183	-1.04871270480469	0.294310365110382	0.524420633443228	shared	4.28072178369198	5.88225567311902
chr1	14151723	14151979	Peak825	chr1	13899035	13899287	Peak825	1.79244800658868	2.00370234478779	4.40145622046036	5.07513912397197	1.29296248620256	2.36043446819034	1.92613350474765	4.32122707036656	1.58812080021349	1.7133413942959	1.61429202903942	2.27486848839527	0	2.38550805449406	2.35895966499209	1.81153736420328	2.30750818880934	0.430024362819276	0.502626282793303	0.855554867583629	0.392244043151979	0.61838554338779	shared	2.75129155839215	1.73692957077429
chr1	14161998	14164450	Peak826	chr1	13909334	13911807	Peak826	20.6131520757698	9.01666055154505	6.60218433069054	7.97521862338452	16.162031077532	26.7515906394905	13.4829345332335	17.2849082814662	17.9987024024196	5.14002418288769	4.84287608711827	7.39332258728463	13.9187693389886	2.38550805449406	5.89739916248022	5.43461209260984	11.3062433763372	1.23697146043268	0.354521452407399	3.48913007106609	0.000484595284419325	0.00491296580600687	human	15.0985980572813	6.43035878655191
chr1	14165891	14167127	Peak827	chr1	13913604	13914841	Peak827	11.6509120428264	12.0222140687267	0	5.07513912397197	4.52536870170896	14.9494182985388	8.66760077136442	4.32122707036656	12.7049664017079	3.42668278859179	11.300044203276	3.98101985469172	2.78375386779773	4.77101610898812	3.53843949748813	2.71730604630492	6.65219430289688	0.748838115943756	0.464583123122974	1.61184958874526	0.106994674276582	0.283140135338864	shared	8.21298294213464	4.64546605244834
chr1	14176073	14177604	Peak829	chr1	13922285	13923816	Peak829	22.4056000823584	19.035172275484	19.8065529920716	24.6506757450067	25.8592497240512	36.1933285122518	21.1874685522241	12.9636812110997	29.6449216039852	27.4134623087344	27.4429644936702	26.7297047386444	13.9187693389886	26.2405885994347	34.2049151423853	24.4557544167443	24.5095506085709	-0.142275813062308	0.211350874569994	-0.67317352413032	0.500836902812752	0.707795787402508	shared	23.5274056331703	25.772308434086
chr1	14178344	14179172	Peak830	chr1	13924558	13925386	Peak830	3.58489601317735	0	2.20072811023018	4.35011924911883	5.17184994481024	7.86811489396778	3.8522670094953	2.16061353518328	5.29373600071164	1.7133413942959	4.84287608711827	7.39332258728463	2.78375386779773	5.96377013623515	8.2563588274723	4.5288434105082	4.37278694171292	-0.423864692700286	0.405862125024643	-1.04435636282777	0.296320544901752	0.526637572568277	shared	3.83136941741051	5.0688951872446
chr1	14180011	14185648	Peak831	chr1	13926222	13931860	Peak831	92.3110723393168	74.1369867571482	93.164156666411	103.677842103999	97.6186677082933	115.661288941326	85.7129409612704	88.5851549425144	96.3459952129519	71.9603385604277	85.5574775390895	73.3645087507474	47.3238157525614	71.5652416348218	74.3072294472507	65.2153451113181	83.5317539018405	0.411731725647931	0.125679735227384	3.27603909176775	0.00105273988331766	0.0093131086473599	human	94.1349006259146	69.8991366851738
chr1	14189362	14189818	Peak833	chr1	13935553	13936009	Peak833	1.79244800658868	3.00555351718168	0.733576036743393	0	4.52536870170896	10.2285493621581	0	2.16061353518328	2.64686800035582	1.7133413942959	1.61429202903942	2.27486848839527	0	0	0	0	1.91846744197816	1.17557042360641	0.668538723702728	1.75841784765357	0.0786764385420149	0.231686482213104	shared	2.78810857332444	0.800357415961513
chr1	14191954	14193518	Peak835	chr1	13938141	13939706	Peak835	3.58489601317735	3.00555351718168	2.20072811023018	4.35011924911883	12.9296248620256	18.0966642561259	2.88920025712147	3.24092030277492	7.4112304009963	1.7133413942959	4.84287608711827	4.54973697679054	0	0	4.71791932998417	0.90576868210164	4.65241121494017	1.13383664280354	0.530067741911021	2.13904101901351	0.0324323464623621	0.126798487886	shared	6.41210410763914	2.38994892432722
chr1	14196607	14199407	Peak836	chr1	13942792	13945592	Peak836	10.7546880395321	8.01480937915116	12.4707926246377	9.42525837309079	18.1014748068358	17.3098527667291	6.74146726661677	15.124294746283	24.3511856032736	8.56670697147949	11.300044203276	14.2179280524704	2.78375386779773	13.1202942997173	9.43583865996835	9.96345550311804	11.9801153227486	0.372446194174369	0.307811530760955	1.20998129359751	0.226286070995744	0.449847181304971	shared	13.5882026229056	9.91257450826105
chr1	14200122	14202392	Peak837	chr1	13947004	13949269	Peak837	17.9244800658868	15.0277675859084	11.7372165878943	15.950437246769	25.8592497240512	35.406517022855	10.5937342761121	23.7667488870161	32.8211632044122	8.56670697147949	8.07146014519712	18.1989479071622	25.0537848101795	20.2768184631995	9.43583865996835	7.24614945681312	17.8710638134315	0.61182835389069	0.32274610378987	1.89569555358299	0.0580003136235293	0.188974315604259	shared	21.0097016223228	13.835672344857
chr1	14202838	14203861	Peak838	chr1	13949706	13950725	Peak838	4.48112001647169	1.00185117239389	5.13503225720375	4.35011924911883	9.6972186465192	19.6702872349195	3.8522670094953	9.72276090832476	9.52872480128096	0	3.22858405807885	7.39332258728463	2.78375386779773	5.96377013623515	2.35895966499209	5.43461209260984	5.91264898142038	0.741031577420975	0.466069239248521	1.58996027846806	0.111843758889167	0.291139501526829	shared	7.4932645884142	3.88042891528547
chr1	14207125	14208108	Peak839	chr1	13953998	13954984	Peak839	8.06601602964904	6.01110703436337	4.40145622046036	2.17505962455941	5.81833118791152	7.86811489396778	1.92613350474765	3.24092030277492	6.35248320085397	5.14002418288769	0	2.27486848839527	0	0	3.53843949748813	0	3.5508096355037	1.43723262112085	0.506201410105107	2.83925052840613	0.00452196385477562	0.0297245039215444	shared	5.09551355547645	1.56476173839587
chr1	14212763	14213391	Peak841	chr1	13959668	13960296	Peak841	4.48112001647169	2.00370234478779	1.46715207348679	0.725019874853138	5.81833118791152	2.36043446819034	0.963066752373825	3.24092030277492	2.64686800035582	5.14002418288769	3.22858405807885	2.27486848839527	0	1.19275402724703	0	5.43461209260984	2.56109111690153	0.0339675716738703	0.514455572286121	0.0660262489196614	0.947356927432062	0.975994003621682	shared	2.63406833568954	2.4672632641741
chr1	14217188	14217569	Peak842	chr1	13964107	13964488	Peak842	3.58489601317735	6.01110703436337	2.93430414697357	3.62509937426569	8.40425616031664	0.786811489396778	1.92613350474765	3.24092030277492	5.82310960078281	1.7133413942959	6.4571681161577	6.82460546518581	0	4.77101610898812	1.17947983249604	0.90576868210164	3.6367510766265	0.225135875708835	0.483065681405888	0.46605644816997	0.641175096086333	0.807647045433349	shared	4.03740418075542	3.12162565703217
chr1	14229829	14232426	Peak843	chr1	13977370	13979967	Peak843	17.9244800658868	19.035172275484	12.4707926246377	18.1254968713284	43.3142432877858	25.1779676606969	11.5568010284859	31.3288962601575	26.4686800035582	10.2800483657754	12.9143362323154	19.3363821513598	0	4.77101610898812	20.0511571524327	10.8692241852197	17.726543392132	0.883123910825713	0.345607415025195	2.55528056526603	0.0106102237009316	0.0566195722204479	shared	22.8225033420024	11.1745948851559
chr1	14242171	14242816	Peak845	chr1	13989721	13990362	Peak845	3.58489601317735	0	0	1.45003974970628	3.2324062155064	2.36043446819034	1.92613350474765	4.32122707036656	4.76436240064048	0	1.61429202903942	1.70615136629645	5.56750773559545	5.96377013623515	0	0.90576868210164	2.3373118357252	0.198531192072397	0.576976997940151	0.344088573342035	0.730779675983345	0.861706053236365	shared	2.40438882470389	2.25106999275259
chr1	14244425	14248331	Peak846	chr1	13991969	13995893	Peak846	51.9809921910716	26.0481304822413	46.2152903148338	39.8760931169226	48.486093232596	39.3405744698389	38.522670094953	41.0516571684823	44.996756006049	27.4134623087344	38.7430086969462	50.0471067446959	50.1075696203591	39.360882899152	37.7433546398734	33.5134412377607	40.8404427015319	0.0834883003443929	0.172017794661076	0.48534688233208	0.627430304650964	0.798512810201463	shared	41.8353618974432	39.5612608782174
chr1	14249185	14249444	Peak847	chr1	13996747	13997006	Peak847	2.68867200988301	1.00185117239389	2.20072811023018	2.17505962455941	1.29296248620256	3.93405744698389	1.92613350474765	1.08030676759164	1.05874720014233	0	3.22858405807885	0.568717122098817	0	1.19275402724703	0	2.71730604630492	1.56661747352901	0.591823870357985	0.582565123068328	1.0158930682992	0.30968031008911	0.540227088880371	shared	1.92872425808162	1.10105160767566
chr1	14251974	14253583	Peak848	chr1	13999529	14001135	Peak848	12.5471360461207	11.0203628963328	6.60218433069054	7.97521862338452	10.9901811327218	14.9494182985388	7.7045340189906	10.8030676759164	13.7637136018503	3.42668278859179	4.84287608711827	5.11845409888936	5.56750773559545	8.34927819072922	14.1537579899525	8.15191813891476	9.12289322839611	0.542118289876279	0.311256708610222	1.74170796927355	0.081559557320361	0.237235527084632	shared	10.7062018471718	7.08721071854162
chr1	14264780	14270653	Peak849	chr1	14011979	14017520	Peak849	47.4998721745999	64.1184750332093	62.3539631231884	53.6514707391322	67.2340492825331	62.9449191517423	55.8578716376818	74.5411669638231	67.2304472090379	78.8137041376113	53.271636958301	50.0471067446959	47.3238157525614	46.5174070626342	62.5124311222903	61.5922703829115	59.7194129672471	0.1147651950735	0.144650943633835	0.793394029727263	0.427548288073624	0.649041258446217	shared	61.714692812772	57.1540531658579
chr1	14273540	14274113	Peak850	chr1	14020414	14020987	Peak850	1.79244800658868	4.00740468957558	1.46715207348679	2.17505962455941	5.81833118791152	1.57362297879356	4.81533376186912	4.32122707036656	6.35248320085397	1.7133413942959	4.84287608711827	2.27486848839527	0	2.38550805449406	2.35895966499209	7.24614945681312	3.32154785875712	0.156210237240705	0.46472327151614	0.336136033668114	0.736768286757519	0.865327715659253	shared	3.59145139933391	2.97452902087267
chr1	14290884	14291233	Peak851	chr1	14043855	14044204	Peak851	2.68867200988301	4.00740468957558	1.46715207348679	5.07513912397197	7.11129367411408	4.72086893638067	4.81533376186912	3.24092030277492	4.76436240064048	3.42668278859179	1.61429202903942	5.11845409888936	0	0	1.17947983249604	3.62307472840656	3.30332065313249	0.654023499084395	0.462378432440253	1.41447665634557	0.157221996671809	0.359840401119143	shared	4.21012744141074	2.13742621106045
chr1	14295873	14300114	Peak852	chr1	14048853	14053102	Peak852	32.2640641185962	28.0518328270291	22.0072811023018	47.8513117403071	47.8396119894947	33.8328940440615	32.74426958071	28.0879759573826	30.7036688041275	23.9867795201426	27.4429644936702	30.7107245933361	22.2700309423818	27.4333426266817	33.0254353098892	25.3615230988459	30.8508569218099	0.28730071881854	0.201401732782754	1.42650569510463	0.15372242417723	0.354991513188215	shared	33.7092122404456	27.1758286549925
chr1	14307983	14311546	Peak854	chr1	14060977	14064544	Peak854	25.9904960955358	24.0444281374535	22.7408571390452	38.4260533672163	26.5057309671525	40.9141974486325	40.4488035997006	42.1319639360739	44.4673824059778	27.4134623087344	29.0572565227096	32.9855930817314	22.2700309423818	33.3971127629169	20.0511571524327	9.0576868210164	29.9938882930445	0.433326541976796	0.250513649644844	1.72975222145032	0.0836745541320621	0.241199731289528	shared	33.9633236774209	24.8903285131319
chr1	14320956	14327272	Peak856	chr1	14074280	14080594	Peak856	64.5281282371923	71.1314332399665	69.6897234906224	75.4020669847263	70.4664554980395	59.0108617047584	58.7470718948033	69.1396331258649	73.0535568098207	65.1069729832441	82.3288934810106	68.8147717739569	55.6750773559545	76.33625774381	91.9994269346914	86.9537934817574	71.1490077962637	-0.166385727885822	0.124878182344982	-1.33238428652151	0.182733942927967	0.394348320282252	shared	67.9076589984216	75.3164562506321
chr1	14333181	14334352	Peak859	chr1	14086180	14087351	Peak859	15.2358080560037	19.035172275484	16.872248845098	12.3253378725033	16.162031077532	5.50768042577745	9.63066752373825	19.4455218166495	6.88185680092514	22.2734381258467	6.4571681161577	14.2179280524704	13.9187693389886	7.15652416348218	12.9742781574565	13.5865302315246	13.2300600549774	0.0437575565050917	0.305070898507253	0.143434056539652	0.885947387810498	0.945890653278035	shared	13.4551471881902	12.9406623122752
chr1	14345063	14347026	Peak860	chr1	14100118	14102068	Peak860	24.1980480889471	15.0277675859084	13.9379446981245	24.6506757450067	38.1423933429755	26.7515906394905	28.8920025712147	27.007669189791	24.8805592033447	23.9867795201426	17.7572123194337	25.5922704944468	27.8375386779773	26.2405885994347	22.4101168174248	20.8326796883377	24.259114823875	0.0882440050811773	0.220568896349627	0.400074564191048	0.689101598068203	0.836768758067799	shared	24.8320723405337	23.5224551595996
chr1	14354799	14355295	Peak861	chr1	14109798	14110294	Peak861	1.79244800658868	5.00925586196947	5.13503225720375	2.90007949941255	5.81833118791152	4.72086893638067	1.92613350474765	14.0439879786913	2.64686800035582	5.14002418288769	12.9143362323154	4.54973697679054	2.78375386779773	3.57826208174109	4.71791932998417	2.71730604630492	5.02464649694268	-0.08740589756624	0.433614891773328	-0.201574944091015	0.840249034842379	0.923353095665839	shared	4.8881116925846	5.20019124540308
chr1	14369829	14370460	Peak864	chr1	14129653	14130272	Peak864	0	0	0	0	1.93944372930384	2.36043446819034	3.8522670094953	2.16061353518328	1.58812080021349	0	0	7.39332258728463	2.78375386779773	5.96377013623515	4.71791932998417	2.71730604630492	2.21730946937455	-1.18063132495521	0.599757187870085	-1.96851550733053	0.0490087536240682	0.16860239679443	shared	1.32231994915403	3.36801028108666
chr1	14382706	14382958	Peak867	chr1	14142894	14143146	Peak867	0.896224003294338	0	0	1.45003974970628	1.93944372930384	0.786811489396778	5.77840051424295	1.08030676759164	2.64686800035582	0	3.22858405807885	1.70615136629645	0	0	1.17947983249604	0.90576868210164	1.34987988705404	0.426841349168957	0.638877747024043	0.668111154531875	0.504062642098663	0.710228605058779	shared	1.6197882504324	1.00285484842471
chr1	14383848	14386594	Peak868	chr1	14144043	14146791	Peak868	12.5471360461207	21.0388746202718	17.6058248818414	26.100715494713	32.9705433981653	11.8021723409517	22.150535304598	18.3652150490579	16.9399552022773	8.56670697147949	20.9857963775125	19.9050992734586	8.35126160339318	7.15652416348218	16.5127176549446	12.680761549423	17.1049899957307	0.496273899183861	0.281706098847176	1.76167254175454	0.0781246396788302	0.230675412507325	shared	19.9467747042219	13.4512667990991
chr1	14402275	14403470	Peak870	chr1	14162478	14163672	Peak870	3.58489601317735	5.00925586196947	3.66788018371697	10.1502782479439	12.9296248620256	7.08130340457101	11.5568010284859	10.8030676759164	12.7049664017079	11.9933897600713	9.68575217423654	17.6302307850633	8.35126160339318	8.34927819072922	7.07687899497626	6.34038077471148	9.18220287266849	-0.221692325111881	0.340747106200325	-0.650606626081067	0.515300451965907	0.718684757649372	shared	8.60978596439051	9.9181674690259
chr1	14415989	14417847	Peak872	chr1	14176192	14178068	Peak872	28.6791681054188	20.0370234478779	30.0766175064791	23.9256558701536	23.2733247516461	26.7515906394905	22.150535304598	22.6864421194244	22.2336912029889	35.9801692802138	33.9001326098279	21.6112506397551	27.8375386779773	19.0840644359525	20.0511571524327	32.607672555659	25.6803771437435	-0.117501310526635	0.191848973291478	-0.612467757896802	0.540228323715892	0.737508260252297	shared	24.423783216453	27.2959979074026
chr1	14423919	14424100	Peak873	chr1	14183650	14183831	Peak873	0	4.00740468957558	2.93430414697357	2.90007949941255	2.58592497240512	1.57362297879356	0	1.08030676759164	2.64686800035582	0	4.84287608711827	5.11845409888936	2.78375386779773	4.77101610898812	4.71791932998417	0	2.49765815924284	-0.594863003490202	0.530604226605011	-1.12110490957892	0.26224320911315	0.490135205119602	shared	1.96983456167865	3.17628849896824
chr1	14431622	14432355	Peak874	chr1	14191352	14192085	Peak874	4.48112001647169	3.00555351718168	5.13503225720375	2.90007949941255	4.52536870170896	7.86811489396778	7.7045340189906	2.16061353518328	6.35248320085397	10.2800483657754	16.1429202903942	9.6681910756799	5.56750773559545	5.96377013623515	4.71791932998417	1.81153736420328	6.14279962117762	-0.56730411558963	0.380243739926349	-1.49194860038857	0.135712620465697	0.328597189490456	shared	4.90365551566381	7.73598489969537
chr1	14442307	14444440	Peak875	chr1	14202421	14204551	Peak875	16.1320320592981	21.0388746202718	18.3394009185848	55.8265303636916	26.5057309671525	30.6856480864744	29.8550693235886	23.7667488870161	29.115548003914	27.4134623087344	20.9857963775125	35.8291786922255	22.2700309423818	17.8913104087055	40.1023143048655	30.7961351914558	27.909613215992	-0.0209436447933525	0.261556627676604	-0.0800730800798052	0.936179132966673	0.97080976137958	shared	27.9183981366658	27.898318317983
chr1	14446367	14447622	Peak876	chr1	14206481	14207756	Peak876	14.3395840527094	10.0185117239389	11.0036405511509	13.0503577473565	14.8690685913294	11.0153608515549	14.4460012856074	27.007669189791	21.7043176029177	17.133413942959	17.7572123194337	19.9050992734586	33.4050464135727	13.1202942997173	10.6153184924644	20.8326796883377	16.8889735016437	-0.253456359588875	0.261119201663718	-0.970653854538389	0.331720678219792	0.562210047556121	shared	15.2727235107062	18.9670092042776
chr1	14457734	14458117	Peak877	chr1	14218462	14218845	Peak877	0.896224003294338	4.00740468957558	2.93430414697357	6.52517887367824	3.87888745860768	0.786811489396778	1.92613350474765	1.08030676759164	1.05874720014233	1.7133413942959	3.22858405807885	6.82460546518581	8.35126160339318	2.38550805449406	4.71791932998417	4.5288434105082	3.42775384062175	-0.720707799307968	0.46337889652186	-1.55533151103261	0.119867136320131	0.304187421350103	shared	2.56599979266753	4.5357233308486
chr1	14481059	14481371	Peak878	chr1	14241701	14242013	Peak878	1.79244800658868	7.01295820675726	3.66788018371697	5.07513912397197	1.29296248620256	4.72086893638067	0.963066752373825	2.16061353518328	2.64686800035582	6.85336557718359	3.22858405807885	4.54973697679054	2.78375386779773	4.77101610898812	3.53843949748813	7.24614945681312	3.89399067341694	-0.54002235540599	0.415257699632357	-1.30045115571389	0.193446386673434	0.408104454888272	shared	3.25920058128123	4.71014936330572
chr1	14482205	14486440	Peak879	chr1	14242851	14247084	Peak879	39.4338561449509	40.0740468957558	44.0145622046036	41.3261328666289	45.9001682601909	47.2086893638067	42.3749371044483	35.6501233305241	37.0561520049815	89.0937525033866	54.8859289873404	51.7532581109924	52.8913234881568	48.9029151171283	57.7945117923061	47.0999714692853	48.4662706027804	-0.439974406220448	0.15146840428743	-2.90472728150977	0.00367573222342976	0.0253093220354401	shared	41.4487409084323	57.488808781228
chr1	14487757	14488192	Peak880	chr1	14248402	14248837	Peak880	0	5.00925586196947	3.66788018371697	2.90007949941255	7.11129367411408	2.36043446819034	2.88920025712147	2.16061353518328	6.88185680092514	5.14002418288769	3.22858405807885	4.54973697679054	2.78375386779773	0	4.71791932998417	7.24614945681312	3.79042388456159	-0.103177721970375	0.464503443335257	-0.222124773133074	0.824216753364336	0.914711463539096	shared	3.66451269784814	3.9523096960503
chr1	14488407	14490879	Peak881	chr1	14249052	14251536	Peak881	40.3300801482452	16.0296187583023	31.5437695799659	23.2006359953004	32.324062155064	25.1779676606969	35.6334698378315	23.7667488870161	26.4686800035582	51.4002418288769	45.2001768131039	49.4783896225971	47.3238157525614	51.2884231716223	47.1791932998417	44.3826654229803	36.9204961835978	-0.751264086485185	0.172804899204895	-4.34746983414174	1.37717004540743e-05	0.000235899285973636	chimp	28.2750036695534	48.0361294159405
chr1	14497012	14497924	Peak882	chr1	14257679	14258586	Peak882	8.06601602964904	9.01666055154505	4.40145622046036	8.70023849823766	7.75777491721536	3.14724595758711	1.92613350474765	11.883374443508	6.35248320085397	5.14002418288769	6.4571681161577	3.98101985469172	5.56750773559545	5.96377013623515	14.1537579899525	3.62307472840656	6.63360662923319	0.0916550226214221	0.377065973099093	0.243074234113761	0.8079478908972	0.906299587098077	shared	6.80570925820047	6.41233182056097
chr1	14498836	14499430	Peak883	chr1	14259500	14260090	Peak883	2.68867200988301	4.00740468957558	5.13503225720375	9.42525837309079	3.87888745860768	5.50768042577745	0.963066752373825	11.883374443508	7.94060400106747	1.7133413942959	8.07146014519712	6.25588834308699	8.35126160339318	8.34927819072922	1.17947983249604	5.43461209260984	5.67408137580599	0.0479427070840602	0.413946140684687	0.115818707730336	0.90779622366842	0.957203271864591	shared	5.71444226789862	5.62218880025833
chr1	14510767	14511307	Peak884	chr1	14271410	14271950	Peak884	4.48112001647169	2.00370234478779	1.46715207348679	2.90007949941255	0.64648124310128	1.57362297879356	1.92613350474765	1.08030676759164	1.58812080021349	3.42668278859179	1.61429202903942	9.6681910756799	0	4.77101610898812	8.2563588274723	3.62307472840656	3.06414592417403	-1.25195475682598	0.469430088669469	-2.66696742932363	0.00765390890943784	0.0443491497545754	shared	1.96296880317849	4.47994507973973
chr1	14512839	14513440	Peak885	chr1	14273494	14274104	Peak885	8.96224003294338	7.01295820675726	2.20072811023018	2.90007949941255	5.81833118791152	2.36043446819034	2.88920025712147	9.72276090832476	3.17624160042699	5.14002418288769	4.84287608711827	6.25588834308699	2.78375386779773	7.15652416348218	4.71791932998417	5.43461209260984	5.08591077114283	-0.162897266504495	0.387510673285185	-0.420368463979344	0.674216302253654	0.82775922360866	shared	5.00477491903538	5.19022829528098
chr1	14519340	14520137	Peak886	chr1	14279994	14280791	Peak886	10.7546880395321	10.0185117239389	13.2043686613811	7.25019874853138	10.3436998896205	14.9494182985388	10.5937342761121	17.2849082814662	8.9993512012098	5.14002418288769	8.07146014519712	8.53075683148226	0	5.96377013623515	8.2563588274723	2.71730604630492	8.87990970561939	0.863527491710577	0.318587144145077	2.71049070114815	0.00671837323574296	0.0402182419110394	shared	11.4887643467034	5.52566802422564
chr1	14521035	14521538	Peak887	chr1	14281681	14282184	Peak887	1.79244800658868	1.00185117239389	0	1.45003974970628	7.11129367411408	2.36043446819034	1.92613350474765	3.24092030277492	4.76436240064048	0	4.84287608711827	2.84358561049409	0	2.38550805449406	3.53843949748813	0.90576868210164	2.38522882567828	0.242486934530115	0.551781681436731	0.439461734029891	0.660327003239018	0.819617922210954	shared	2.62749814212848	2.07373970452803
chr1	14522836	14523066	Peak888	chr1	14283349	14283579	Peak888	1.79244800658868	3.00555351718168	0	0	0.64648124310128	0.786811489396778	0	1.08030676759164	1.58812080021349	1.7133413942959	3.22858405807885	1.70615136629645	0	0	3.53843949748813	2.71730604630492	1.36272151165861	-0.805543791289525	0.606196936580953	-1.32884833736198	0.18389801111868	0.395885495940058	shared	0.988857980452617	1.84340319463775
chr1	14535151	14537889	Peak889	chr1	14296085	14298829	Peak889	35.8489601317735	25.0462793098474	25.6751612860188	34.0759341180975	32.9705433981653	32.2592710652679	33.7073363330839	24.8470556546077	24.8805592033447	20.5600967315508	48.4287608711827	36.3978958143243	16.7025232067864	17.8913104087055	24.7690764824169	26.2672917809476	28.7705034872575	0.092561109013463	0.208900477134481	0.443087111542958	0.657702727175528	0.81796973673444	shared	29.9234556111341	27.2881364708449
chr1	14542232	14545898	Peak890	chr1	14303177	14306848	Peak890	47.4998721745999	57.105516826452	66.7554193436488	49.3013514900134	60.122755608419	40.1273859592357	34.6704030854577	41.0516571684823	23.2924384031312	66.82031437754	54.8859289873404	54.5968437214865	33.4050464135727	33.3971127629169	44.8202336348496	48.9115088334885	47.2977367994147	-0.0551093176161878	0.219173336244974	-0.251441706187248	0.801472626287367	0.902732205199001	shared	46.6585333399378	48.1195698187421
chr1	14546418	14546709	Peak891	chr1	14307368	14307659	Peak891	5.37734401976603	5.00925586196947	1.46715207348679	3.62509937426569	5.17184994481024	2.36043446819034	0.963066752373825	3.24092030277492	0.529373600071165	1.7133413942959	0	5.11845409888936	0	2.38550805449406	2.35895966499209	4.5288434105082	2.7406001888055	0.108764049623325	0.507236572838167	0.214424699336547	0.830215882275016	0.917995893746958	shared	3.08272182196761	2.30072951759709
chr1	14546895	14547130	Peak892	chr1	14307845	14308080	Peak892	3.58489601317735	1.00185117239389	4.40145622046036	0.725019874853138	1.93944372930384	0	0	1.08030676759164	2.64686800035582	1.7133413942959	3.22858405807885	2.27486848839527	2.78375386779773	7.15652416348218	2.35895966499209	1.81153736420328	2.29421317371133	-0.652682391678534	0.532100746343942	-1.22661431347937	0.219967586847645	0.442226827948366	shared	1.70887130868178	3.04679557160647
chr1	14557969	14558740	Peak893	chr1	14318901	14319671	Peak893	2.68867200988301	12.0222140687267	5.13503225720375	6.52517887367824	1.29296248620256	9.44173787276134	8.66760077136442	11.883374443508	10.0580984013521	27.4134623087344	16.1429202903942	13.0804938082728	0	10.7347862452233	4.71791932998417	9.96345550311804	9.36049429190044	-0.619931363382359	0.412307710700234	-1.50356480680294	0.132693458513592	0.324118211540013	shared	7.52387457607558	11.721862497961
chr1	14583410	14583652	Peak894	chr1	14344458	14344700	Peak894	3.58489601317735	8.01480937915116	2.93430414697357	2.17505962455941	7.75777491721536	3.14724595758711	2.88920025712147	2.16061353518328	6.35248320085397	0	1.61429202903942	0	0	0	0	0	2.53941744130388	2.85058815708519	0.631862789108653	4.51140375128977	6.44000043032472e-06	0.000121322206244548	human	4.33515411464697	0.230613147005632
chr1	14598017	14599145	Peak895	chr1	14359768	14360896	Peak895	8.06601602964904	15.0277675859084	13.9379446981245	11.6003179976502	15.5155498344307	15.7362297879356	14.4460012856074	8.64245414073311	13.7637136018503	5.14002418288769	4.84287608711827	5.68717122098817	0	2.38550805449406	4.71791932998417	8.15191813891476	9.22883824851727	1.32879712296314	0.318851495077479	4.16744830580221	3.08028336492537e-05	0.000476868082457386	human	12.9706661068766	4.41791671634102
chr1	14612096	14612886	Peak896	chr1	14373896	14374685	Peak896	11.6509120428264	3.00555351718168	0.733576036743393	5.07513912397197	7.75777491721536	5.50768042577745	7.7045340189906	7.56214737314148	5.82310960078281	10.2800483657754	1.61429202903942	5.11845409888936	5.56750773559545	2.38550805449406	2.35895966499209	2.71730604630492	5.30390644073261	0.50532328062581	0.428598140162247	1.17901417032402	0.238392533319619	0.463830533119424	shared	6.0911585618479	4.29172514215581
chr1	14617679	14619085	Peak897	chr1	14379480	14380885	Peak897	19.7169280724754	17.0314699306962	10.2700645144075	18.8505167461816	7.11129367411408	8.65492638336456	31.7812028283362	20.5258285842412	5.82310960078281	17.133413942959	14.5286282613548	10.8056253198775	19.4862770745841	15.5058023542114	17.6921974874406	15.3980675957279	15.6447095231722	-0.0219631544087223	0.325058328045916	-0.0675668103652459	0.9461304764898	0.975475596705281	shared	15.5294822594	15.7928588623079
chr1	14638871	14640670	Peak898	chr1	14400719	14402514	Peak898	20.6131520757698	10.0185117239389	8.80291244092072	5.07513912397197	8.40425616031664	15.7362297879356	10.5937342761121	22.6864421194244	9.52872480128096	11.9933897600713	8.07146014519712	12.511776686174	19.4862770745841	10.7347862452233	5.89739916248022	16.3038362778295	12.2786267413269	0.0271447517462537	0.31994897063332	0.0848408785079767	0.932387894329814	0.969023356069644	shared	12.3843447232968	12.1427036216514
chr1	14649290	14649507	Peak899	chr1	14411132	14411349	Peak899	2.68867200988301	2.00370234478779	0.733576036743393	0.725019874853138	1.29296248620256	4.72086893638067	1.92613350474765	4.32122707036656	2.11749440028466	1.7133413942959	3.22858405807885	6.25588834308699	0	0	2.35895966499209	0.90576868210164	2.18701242542531	-0.10762830134032	0.544453806098382	-0.197681236010813	0.843294471496444	0.924910161257659	shared	2.28107296269438	2.06607744893649
chr1	14656827	14658284	Peak900	chr1	14418698	14420152	Peak900	17.9244800658868	7.01295820675726	11.0036405511509	13.0503577473565	20.0409185361397	16.5230412773323	15.4090680379812	22.6864421194244	17.4693288023484	8.56670697147949	12.9143362323154	8.53075683148226	8.35126160339318	13.1202942997173	8.2563588274723	8.15191813891476	13.063241765572	0.685929222587531	0.273248990250037	2.51027175602688	0.012063828169556	0.0623151872503648	shared	15.6800261493753	9.6988047006821
chr1	14662067	14662769	Peak901	chr1	14423941	14424651	Peak901	2.68867200988301	10.0185117239389	4.40145622046036	7.97521862338452	5.81833118791152	4.72086893638067	0.963066752373825	3.24092030277492	6.35248320085397	8.56670697147949	9.68575217423654	11.3743424419763	8.35126160339318	8.34927819072922	10.6153184924644	5.43461209260984	6.78480005780317	-0.743475609722078	0.339862358613663	-2.1875785619649	0.0287003148404537	0.116548144042456	shared	5.13105877310686	8.91103885241271
chr1	14665626	14666170	Peak902	chr1	14427507	14428050	Peak902	0.896224003294338	3.00555351718168	0	1.45003974970628	1.29296248620256	0	0.963066752373825	4.32122707036656	1.58812080021349	1.7133413942959	3.22858405807885	11.3743424419763	0	2.38550805449406	2.35895966499209	1.81153736420328	2.2743417098362	-1.1404121181372	0.574486836893555	-1.98509703773858	0.0471336763176559	0.164216772541189	shared	1.50191048659319	3.2674675682915
chr1	14677083	14678377	Peak904	chr1	14438959	14440255	Peak904	11.6509120428264	3.00555351718168	4.40145622046036	10.1502782479439	8.40425616031664	4.72086893638067	15.4090680379812	12.9636812110997	15.8812080021349	0	0	1.13743424419763	0	2.38550805449406	2.35895966499209	4.5288434105082	6.06237673440734	2.14125785429448	0.488315251353726	4.38499073776296	1.15990713698598e-05	0.000203098811632405	human	9.62080915292505	1.48724933917028
chr1	14681629	14682563	Peak905	chr1	14443480	14444407	Peak905	7.1697920263547	6.01110703436337	6.60218433069054	9.42525837309079	2.58592497240512	4.72086893638067	3.8522670094953	8.64245414073311	8.9993512012098	1.7133413942959	6.4571681161577	8.53075683148226	11.1350154711909	5.96377013623515	5.89739916248022	9.0576868210164	6.67277162234887	-0.114612729401227	0.341830248325751	-0.335291361611761	0.737405309419229	0.865666022620007	shared	6.4454675583026	6.96501970469408
chr1	14705907	14706495	Peak907	chr1	14467757	14468345	Peak907	2.68867200988301	3.00555351718168	4.40145622046036	2.17505962455941	8.40425616031664	3.14724595758711	5.77840051424295	5.4015338379582	3.70561520049815	0	1.61429202903942	3.4123027325929	0	0	2.35895966499209	0.90576868210164	2.93744475946335	1.29206978524129	0.512412162005644	2.52154394654486	0.011684107971139	0.060857230076465	shared	4.30086589363195	1.18447472981801
chr1	14707379	14707623	Peak908	chr1	14469234	14469483	Peak908	5.37734401976603	1.00185117239389	2.93430414697357	5.07513912397197	6.4648124310128	4.72086893638067	2.88920025712147	1.08030676759164	3.17624160042699	0	3.22858405807885	0.568717122098817	0	2.38550805449406	0	0.90576868210164	2.48804039827577	1.55391201746576	0.55819544233012	2.78381351696305	0.00537239128376974	0.0339424705033995	shared	3.63556316173767	1.01265398811048
chr1	14718901	14719275	Peak913	chr1	14485743	14486116	Peak913	4.48112001647169	0	2.20072811023018	2.17505962455941	6.4648124310128	5.50768042577745	3.8522670094953	3.24092030277492	1.58812080021349	3.42668278859179	1.61429202903942	2.84358561049409	2.78375386779773	3.57826208174109	1.17947983249604	1.81153736420328	2.92176889343117	0.379895556561926	0.48620780768552	0.781344006733111	0.434600194044231	0.654852821886744	shared	3.27896763561503	2.46251336776621
chr1	14730662	14731412	Peak914	chr1	14497564	14498321	Peak914	8.96224003294338	8.01480937915116	5.86860829394715	5.8001589988251	5.17184994481024	5.50768042577745	2.88920025712147	4.32122707036656	8.9993512012098	5.14002418288769	8.07146014519712	8.53075683148226	5.56750773559545	5.96377013623515	0	5.43461209260984	5.89020354550999	0.12622342428821	0.364093235687839	0.346678850129559	0.728832601103487	0.860630147624048	shared	6.17056951157248	5.52973301771536
chr1	14742163	14742415	Peak915	chr1	14509041	14509293	Peak915	1.79244800658868	2.00370234478779	3.66788018371697	2.90007949941255	3.2324062155064	2.36043446819034	5.77840051424295	3.24092030277492	8.46997760113863	5.14002418288769	6.4571681161577	1.70615136629645	0	0	3.53843949748813	3.62307472840656	3.36944418922473	0.362767915908879	0.475375223004198	0.763119107504843	0.445392365656411	0.663549290678158	shared	3.71624990403991	2.9235511273195
chr1	14746065	14748515	Peak916	chr1	14512924	14515342	Peak916	16.1320320592981	21.0388746202718	24.208009212532	18.1254968713284	21.3338810223422	15.7362297879356	32.74426958071	33.4895097953408	34.4092840046257	6.85336557718359	25.8286724646308	21.6112506397551	8.35126160339318	25.0478345721876	16.5127176549446	23.5499857346426	21.5607922000701	0.324304375058007	0.261138201242343	1.2418879103676	0.214277921257207	0.434893082329783	shared	24.1352874393761	18.2507268923911
chr1	14803460	14804169	Peak917	chr1	14576080	14576781	Peak917	5.37734401976603	6.01110703436337	4.40145622046036	8.70023849823766	9.05073740341792	7.86811489396778	9.63066752373825	10.8030676759164	7.4112304009963	3.42668278859179	0	1.13743424419763	0	1.19275402724703	1.17947983249604	0	4.76189466021229	2.52306542053505	0.505408600451519	4.99212996826925	5.97170471215883e-07	1.4682246117681e-05	human	7.69488485231823	0.990907270361786
chr1	14811191	14812015	Peak918	chr1	14583828	14584652	Peak918	4.48112001647169	2.00370234478779	6.60218433069054	5.8001589988251	3.87888745860768	6.29449191517423	1.92613350474765	3.24092030277492	8.9993512012098	1.7133413942959	9.68575217423654	6.25588834308699	0	3.57826208174109	5.89739916248022	5.43461209260984	4.73701283260875	-0.0133002087692728	0.396537780695492	-0.0335408362500678	0.973243301519788	0.987955559739129	shared	4.80299445258771	4.65217932120723
chr1	14819505	14820017	Peak919	chr1	14592131	14592643	Peak919	1.79244800658868	3.00555351718168	2.20072811023018	0	1.29296248620256	4.72086893638067	2.88920025712147	4.32122707036656	3.17624160042699	5.14002418288769	6.4571681161577	3.98101985469172	0	8.34927819072922	1.17947983249604	1.81153736420328	3.14485859535403	-0.557877502515503	0.47847464627659	-1.16594997636095	0.24363467120533	0.469687800779418	shared	2.59991444272209	3.84550107730938
chr1	14842762	14843497	Peak920	chr1	14615804	14616539	Peak920	0.896224003294338	7.01295820675726	8.06933640417733	5.07513912397197	2.58592497240512	0.786811489396778	1.92613350474765	1.08030676759164	1.58812080021349	1.7133413942959	8.07146014519712	6.82460546518581	8.35126160339318	1.19275402724703	7.07687899497626	6.34038077471148	4.28697735484765	-0.706714583892287	0.474896098172123	-1.4881456946318	0.136712475055375	0.330029198302882	shared	3.22455058583951	5.65295462928668
chr1	14862817	14863008	Peak921	chr1	14635366	14635557	Peak921	1.79244800658868	3.00555351718168	1.46715207348679	0.725019874853138	1.29296248620256	0	0	4.32122707036656	2.11749440028466	6.85336557718359	0	3.98101985469172	2.78375386779773	1.19275402724703	0	0.90576868210164	1.90240746487411	-0.378054796266279	0.59388981512478	-0.63657396816419	0.524402386045838	0.725538913497641	shared	1.63576193655156	2.24523742986024
chr1	14871415	14872554	Peak923	chr1	14643970	14645117	Peak923	12.5471360461207	7.01295820675726	8.06933640417733	6.52517887367824	15.5155498344307	14.9494182985388	11.5568010284859	17.2849082814662	13.2343400017791	17.133413942959	16.1429202903942	22.1799677618539	16.7025232067864	11.9275402724703	7.07687899497626	15.3980675957279	13.3285586900376	-0.366172361413461	0.276349562222831	-1.3250332602959	0.18516011999378	0.397689807211229	shared	11.8550696639371	15.2230445807383
chr1	14882700	14882978	Peak924	chr1	14654511	14654789	Peak924	5.37734401976603	4.00740468957558	3.66788018371697	2.17505962455941	2.58592497240512	1.57362297879356	2.88920025712147	4.32122707036656	3.17624160042699	1.7133413942959	1.61429202903942	1.13743424419763	2.78375386779773	3.57826208174109	0	1.81153736420328	2.65078289862542	0.834353867427727	0.498310835140504	1.67436428949507	0.0940590265894254	0.260601072788752	shared	3.30821171074796	1.80551728303929
chr1	14892164	14895254	Peak925	chr1	14663980	14667070	Peak925	22.4056000823584	25.0462793098474	14.6715207348679	31.1758546186849	31.6775809119627	16.5230412773323	26.0028023140933	18.3652150490579	22.7630648030601	32.553486491622	41.971592755025	32.9855930817314	25.0537848101795	39.360882899152	41.2817941373615	29.8903665093541	28.2330287366057	-0.577382396810484	0.198907672599284	-2.90276583736249	0.00369883087145377	0.0254263432319561	shared	23.1812176779183	34.7282143834894
chr1	14900933	14902861	Peak926	chr1	14673101	14675025	Peak926	12.5471360461207	12.0222140687267	14.6715207348679	18.8505167461816	18.7479560499371	12.5889838303485	13.4829345332335	12.9636812110997	21.1749440028466	11.9933897600713	24.2143804355914	27.8671389828421	22.2700309423818	4.77101610898812	15.3332378224486	25.3615230988459	16.8037877734082	-0.300393453774354	0.275330966514357	-1.0910267652683	0.275261105470561	0.504386001126292	shared	15.2277652470403	18.830102450167
chr1	14911469	14911637	Peak927	chr1	14683624	14683792	Peak927	1.79244800658868	1.00185117239389	3.66788018371697	4.35011924911883	2.58592497240512	0.786811489396778	1.92613350474765	2.16061353518328	1.58812080021349	0	0	2.27486848839527	0	7.15652416348218	2.35895966499209	4.5288434105082	2.2611936650714	-0.221399844722872	0.5167831305698	-0.428419256794932	0.668345907201599	0.824371274952095	shared	2.20665587930719	2.33131367533968
chr1	14944519	14945451	Peak928	chr1	14717750	14718677	Peak928	5.37734401976603	2.00370234478779	2.93430414697357	4.35011924911883	3.87888745860768	3.14724595758711	11.5568010284859	5.4015338379582	6.35248320085397	1.7133413942959	1.61429202903942	7.96203970938344	2.78375386779773	8.34927819072922	3.53843949748813	4.5288434105082	4.71827558396132	0.0296015500409627	0.410910976052891	0.0720388399582505	0.942570998314491	0.973629046438669	shared	5.00026902712656	4.35571258560601
chr1	14947500	14948663	Peak929	chr1	14720726	14721915	Peak929	8.06601602964904	5.00925586196947	6.60218433069054	8.70023849823766	10.9901811327218	10.2285493621581	3.8522670094953	10.8030676759164	12.1755928016368	1.7133413942959	9.68575217423654	3.98101985469172	5.56750773559545	2.38550805449406	8.2563588274723	3.62307472840656	6.97749471697923	0.785229887975197	0.358261305081917	2.19177978988173	0.0283954111023437	0.115666129911362	shared	8.49192807805279	5.03036610988465
chr1	14969462	14972435	Peak930	chr1	14743573	14746537	Peak930	35.8489601317735	35.0647910337863	31.5437695799659	34.8009539929506	40.7283183153806	25.9647791500937	32.74426958071	30.2485894925659	28.0568008037717	35.9801692802138	35.5144246388673	32.4168759596326	25.0537848101795	17.8913104087055	42.4612739698576	26.2672917809476	31.9116476830876	0.0831132541020298	0.183467330079137	0.453013918424493	0.650538719201342	0.81350381711011	shared	32.7779146756665	30.7978758354863
chr1	14990625	14991114	Peak931	chr1	14764933	14765422	Peak931	3.58489601317735	3.00555351718168	2.20072811023018	5.8001589988251	5.17184994481024	4.72086893638067	3.8522670094953	5.4015338379582	7.4112304009963	8.56670697147949	4.84287608711827	2.27486848839527	11.1350154711909	1.19275402724703	3.53843949748813	2.71730604630492	4.71356583489244	0.19025139758721	0.406171719731639	0.468401388735066	0.63949757511162	0.806665973817204	shared	4.57212075211723	4.89542379846057
chr1	15002298	15003746	Peak932	chr1	14776603	14778049	Peak932	25.0942720922415	18.0333211030901	19.8065529920716	23.2006359953004	23.2733247516461	24.3911561713001	15.4090680379812	19.4455218166495	20.1161968027042	11.9933897600713	17.7572123194337	18.767665029261	13.9187693389886	9.54203221797625	20.0511571524327	21.7384483704394	18.9086702469742	0.314647051465152	0.213834503246788	1.4714512704342	0.141169116632041	0.336757909644605	shared	20.974449973665	16.252667741229
chr1	15010600	15012020	Peak933	chr1	14784811	14786231	Peak933	21.5093760790641	10.0185117239389	16.872248845098	12.3253378725033	22.6268435085448	20.4570987243162	25.0397355617194	27.007669189791	32.8211632044122	17.133413942959	22.6000884065519	21.6112506397551	11.1350154711909	21.4695724904466	22.4101168174248	13.5865302315246	19.9139982943276	0.147470078869793	0.254214522442653	0.580100922059086	0.561846562000654	0.753220911696417	shared	20.9642205232653	18.5637125714075
chr1	15029473	15036170	Peak934	chr1	14803732	14810921	Peak934	77.9714882866074	87.1610519982689	104.167797217562	94.9776036057611	123.477917432344	114.87447745193	137.718545589457	103.709449688797	109.580335214731	58.2536074060605	51.6573449292616	59.146580698277	55.6750773559545	48.9029151171283	64.8713907872824	54.3461209260984	84.1557314815951	0.905624424818577	0.14474798570954	6.25655977441966	3.93562303138672e-10	1.92955873108923e-08	human	105.959851831718	56.1218624600089
chr1	15051260	15051515	Peak935	chr1	14825828	14826083	Peak935	1.79244800658868	3.00555351718168	0.733576036743393	1.45003974970628	3.87888745860768	1.57362297879356	0	0	2.64686800035582	1.7133413942959	3.22858405807885	1.70615136629645	0	5.96377013623515	1.17947983249604	0.90576868210164	1.86113070109257	-0.248612900361897	0.55812141483807	-0.445445907919566	0.655997542234824	0.817052143624144	shared	1.67566619421968	2.099585067072
chr1	15075234	15075753	Peak936	chr1	14849851	14850370	Peak936	2.68867200988301	4.00740468957558	3.66788018371697	2.90007949941255	7.11129367411408	2.36043446819034	3.8522670094953	7.56214737314148	2.11749440028466	3.42668278859179	0	6.82460546518581	5.56750773559545	2.38550805449406	3.53843949748813	5.43461209260984	3.96531430886119	-0.0626376802733616	0.42508499562138	-0.147353307970325	0.882853157975631	0.944301204470337	shared	4.029741478646	3.88247937628073
chr1	15078226	15080856	Peak937	chr1	14852851	14855480	Peak937	23.3018240856528	30.0555351718168	27.1423133595056	22.4756161204473	29.7381371826589	29.8988365970776	27.9289358188409	30.2485894925659	29.6449216039852	46.2602176459892	51.6573449292616	42.0850670353125	44.5400618847636	16.6985563814584	34.2049151423853	40.7595906945738	32.9150289466435	-0.476047838062975	0.188508924817832	-2.52533315609862	0.0115588652638801	0.0603717243890449	shared	27.826078825839	39.4579648162492
chr1	15092004	15092879	Peak938	chr1	14866979	14867826	Peak938	7.1697920263547	15.0277675859084	5.86860829394715	7.97521862338452	1.93944372930384	3.93405744698389	17.3352015427288	7.56214737314148	12.1755928016368	3.42668278859179	1.61429202903942	1.70615136629645	2.78375386779773	3.57826208174109	1.17947983249604	3.62307472840656	6.05622038235992	1.59114213705705	0.463689178369496	3.43148430302407	0.000600287869266991	0.00585571110679249	human	8.77642549148774	2.5588138134813
chr1	15101453	15102000	Peak939	chr1	14876387	14876934	Peak939	1.79244800658868	2.00370234478779	1.46715207348679	0.725019874853138	1.29296248620256	3.93405744698389	2.88920025712147	0	1.58812080021349	5.14002418288769	1.61429202903942	1.70615136629645	0	1.19275402724703	9.43583865996835	4.5288434105082	2.45691043538656	-0.865998026894496	0.520059304394158	-1.66519091106992	0.0958746737016248	0.263758702024736	shared	1.74362925447087	3.37398623942102
chr1	15132486	15135707	Peak940	chr1	14908754	14911973	Peak940	63.631904233898	70.1295820675726	49.1495944618074	81.9272458584046	73.0523804704446	110.940420004946	105.937342761121	74.5411669638231	97.9341160131654	59.9669488003564	38.7430086969462	55.7342779656841	33.4050464135727	48.9029151171283	36.5638748073773	50.7230461976918	65.7051794271212	0.767810727084655	0.193917362261459	3.95947386108427	7.51150648843173e-05	0.00102292548988986	human	80.8048614261314	46.291302571251
chr1	15142214	15143707	Peak941	chr1	14918482	14919968	Peak941	13.4433600494151	14.0259164135145	11.7372165878943	13.0503577473565	15.5155498344307	14.9494182985388	4.81533376186912	11.883374443508	14.8224608019926	5.14002418288769	4.84287608711827	7.39332258728463	2.78375386779773	9.54203221797625	9.43583865996835	5.43461209260984	9.92596547713515	0.882798335687962	0.297197359574472	2.97041109972159	0.00297401469475498	0.0214341520070465	shared	12.6936653265022	6.36749424223468
chr1	15154323	15155506	Peak942	chr1	14930588	14931771	Peak942	5.37734401976603	8.01480937915116	6.60218433069054	3.62509937426569	12.2831436189243	8.65492638336456	9.63066752373825	7.56214737314148	6.88185680092514	5.14002418288769	12.9143362323154	14.2179280524704	13.9187693389886	8.34927819072922	11.7947983249604	11.7749928673213	9.17139412460252	-0.549202705952416	0.292562893049562	-1.87721245243284	0.0604889815014345	0.194616125700213	shared	7.62579764488524	11.1585895985247
chr1	15164208	15165544	Peak943	chr1	14940448	14941784	Peak943	6.27356802306036	9.01666055154505	9.53648847766411	7.97521862338452	11.636662375823	7.08130340457101	8.66760077136442	16.2046015138746	15.3518344020638	18.8467553372549	24.2143804355914	16.4927965408657	25.0537848101795	9.54203221797625	25.9485563149129	10.8692241852197	13.9194667490845	-0.782345387607251	0.278610181399826	-2.80802870762475	0.00498457831221821	0.0320411001270348	shared	10.1937709048168	18.7096471202858
chr1	15166758	15171226	Peak944	chr1	14942998	14947433	Peak944	51.9809921910716	55.1018144816642	57.2189308659847	56.5515502385448	69.8199742549382	66.8789765987262	76.0822734375322	74.5411669638231	67.2304472090379	77.1003627433154	79.1003094229318	70.5209231402534	77.9451082983364	60.8304553895986	82.563588274723	63.4038077471148	67.9294175785998	-0.175805017747117	0.131528139155803	-1.33663426606275	0.181342048245485	0.392602873526336	shared	63.9340140268136	73.0663650023247
chr1	15171518	15171857	Peak945	chr1	14948270	14948581	Peak945	1.79244800658868	5.00925586196947	2.93430414697357	5.07513912397197	4.52536870170896	6.29449191517423	3.8522670094953	3.24092030277492	7.94060400106747	1.7133413942959	6.4571681161577	2.27486848839527	5.56750773559545	2.38550805449406	3.53843949748813	0.90576868210164	3.96921256489079	0.622617295859782	0.434338184525889	1.43348505390889	0.151719267182837	0.352269038789446	shared	4.51831100774717	3.26322885264688
chr1	15179687	15181156	Peak946	chr1	14956626	14958095	Peak946	7.1697920263547	11.0203628963328	5.13503225720375	8.70023849823766	12.2831436189243	11.0153608515549	7.7045340189906	4.32122707036656	6.35248320085397	17.133413942959	14.5286282613548	24.4548362502491	13.9187693389886	19.0840644359525	11.7947983249604	11.7749928673213	11.6494798662878	-0.973761223144294	0.278784155314822	-3.49288582073346	0.000477830772083798	0.00485306942632248	chimp	8.18913049320214	16.0985004888265
chr1	15207824	15208384	Peak948	chr1	14986544	14987105	Peak948	2.68867200988301	3.00555351718168	2.93430414697357	3.62509937426569	8.40425616031664	7.86811489396778	7.7045340189906	3.24092030277492	7.94060400106747	0	3.22858405807885	4.54973697679054	2.78375386779773	9.54203221797625	3.53843949748813	4.5288434105082	4.72396552837882	0.297557826287044	0.415595541605844	0.715979351311839	0.474004099023258	0.686681277999574	shared	5.26800649171349	4.02448428980567
chr1	15222995	15223276	Peak949	chr1	15001637	15001918	Peak949	0	3.00555351718168	2.20072811023018	1.45003974970628	3.2324062155064	0.786811489396778	3.8522670094953	2.16061353518328	1.58812080021349	5.14002418288769	4.84287608711827	9.09947395358108	2.78375386779773	3.57826208174109	5.89739916248022	0	3.10114561015747	-1.06957276629315	0.495728130015716	-2.15757932933773	0.0309605532476425	0.122820744520448	shared	2.03072671410149	4.47739847651515
chr1	15223733	15223942	Peak950	chr1	15002376	15002585	Peak950	4.48112001647169	3.00555351718168	1.46715207348679	1.45003974970628	1.29296248620256	0	0	0	4.23498880056932	1.7133413942959	1.61429202903942	2.27486848839527	0	1.19275402724703	3.53843949748813	5.43461209260984	1.98125776079337	-0.365185611735109	0.571724783944202	-0.63874371374243	0.522989670109183	0.724422805808941	shared	1.77020184929092	2.25261536129651
chr1	15279456	15280863	Peak952	chr1	15058849	15060258	Peak952	28.6791681054188	24.0444281374535	19.8065529920716	28.2757751192724	23.2733247516461	26.7515906394905	9.63066752373825	12.9636812110997	33.3505368044834	22.2734381258467	30.6715485517491	20.4738163955574	19.4862770745841	38.168128871905	30.6664756448971	18.1153736420328	24.1644239744529	-0.13871872569987	0.251482580905115	-0.551603714263649	0.581219891110843	0.767042596682339	shared	22.975080587186	25.6935797580817
chr1	15287917	15288499	Peak953	chr1	15067442	15068043	Peak953	5.37734401976603	2.00370234478779	0	3.62509937426569	3.87888745860768	8.65492638336456	7.7045340189906	3.24092030277492	5.29373600071164	8.56670697147949	11.300044203276	4.54973697679054	11.1350154711909	4.77101610898812	8.2563588274723	6.34038077471148	5.91865057732361	-0.678161272010823	0.393257444071032	-1.72447154462086	0.0846227515989005	0.243136349993336	shared	4.41990554480766	7.84560847627269
chr1	15293362	15294548	Peak954	chr1	15072903	15074292	Peak954	8.96224003294338	8.01480937915116	13.2043686613811	10.8752981227971	14.8690685913294	18.8834757455227	15.4090680379812	21.6061353518328	22.2336912029889	15.4200725486631	16.1429202903942	14.7866451745693	13.9187693389886	15.5058023542114	15.3332378224486	9.0576868210164	14.6389555922637	0.0818016978961365	0.26291302687115	0.311135963362615	0.755697262208021	0.876036106016848	shared	14.8953505695475	14.3093049071845
chr1	15299387	15300922	Peak955	chr1	15079369	15080907	Peak955	26.8867200988301	19.035172275484	19.0729769553282	37.7010334923632	24.5662872378486	35.406517022855	26.9658690664671	22.6864421194244	23.2924384031312	22.2734381258467	9.68575217423654	21.0425335176562	27.8375386779773	27.4333426266817	22.4101168174248	20.8326796883377	24.1955536437433	0.28334682681426	0.218420187988016	1.29725566773071	0.194543232528725	0.409479188959397	shared	26.1792729635258	21.6450573754516
chr1	15326567	15327310	Peak956	chr1	15106960	15107703	Peak956	8.06601602964904	7.01295820675726	2.93430414697357	2.90007949941255	5.81833118791152	3.93405744698389	12.5198677808597	14.0439879786913	9.52872480128096	6.85336557718359	6.4571681161577	6.25588834308699	0	8.34927819072922	7.07687899497626	0.90576868210164	6.4160421864222	0.411277945253099	0.415007167397851	0.991014077737175	0.321678706201753	0.55215423482869	shared	7.41759189761332	5.12833541489077
chr1	15336272	15337236	Peak957	chr1	15116615	15117550	Peak957	12.5471360461207	7.01295820675726	7.33576036743393	13.0503577473565	8.40425616031664	9.44173787276134	11.5568010284859	8.64245414073311	9.52872480128096	6.85336557718359	9.68575217423654	8.53075683148226	8.35126160339318	1.19275402724703	10.6153184924644	9.96345550311804	8.91955316127321	0.277640307611536	0.298370356186425	0.930522425753528	0.352100658472784	0.581649756228951	shared	9.72446515236071	7.88466631558929
chr1	15388246	15389331	Peak958	chr1	15170108	15171193	Peak958	5.37734401976603	14.0259164135145	5.13503225720375	10.8752981227971	9.05073740341792	14.162606809142	13.4829345332335	3.24092030277492	9.52872480128096	8.56670697147949	22.6000884065519	15.3553622966681	8.35126160339318	15.5058023542114	18.8716773199367	11.7749928673213	11.6190879051683	-0.616140387448537	0.295422893299612	-2.08562166786329	0.0370129070261191	0.138924190502519	shared	9.4310571847923	14.4322702599374
chr1	15395446	15395856	Peak959	chr1	15177228	15177638	Peak959	5.37734401976603	5.00925586196947	2.20072811023018	5.07513912397197	4.52536870170896	3.93405744698389	9.63066752373825	7.56214737314148	3.70561520049815	1.7133413942959	4.84287608711827	5.11845409888936	2.78375386779773	9.54203221797625	9.43583865996835	7.24614945681312	5.48142307155421	-0.268507615651843	0.364306381168941	-0.737037915147927	0.461099292562241	0.676220137485434	shared	5.22448037355649	5.81177796897985
chr1	15423210	15423514	Peak960	chr1	15204993	15205297	Peak960	3.58489601317735	1.00185117239389	0.733576036743393	1.45003974970628	2.58592497240512	3.93405744698389	0.963066752373825	4.32122707036656	3.17624160042699	0	4.84287608711827	1.13743424419763	2.78375386779773	0	1.17947983249604	1.81153736420328	2.09412263814939	0.564150106755453	0.548053241153977	1.02937098878857	0.303305376407471	0.533946235040294	shared	2.41676453495303	1.67929734225899
chr1	15430064	15431589	Peak961	chr1	15212654	15214179	Peak961	8.96224003294338	25.0462793098474	11.7372165878943	9.42525837309079	10.3436998896205	8.65492638336456	8.66760077136442	12.9636812110997	14.8224608019926	8.56670697147949	14.5286282613548	9.09947395358108	16.7025232067864	20.2768184631995	8.2563588274723	14.4922989136262	12.6591357474198	-0.0677157623710354	0.290851189822523	-0.232819272330828	0.815901746954836	0.910491504897908	shared	12.2914848179131	13.1318297996428
chr1	15447839	15448182	Peak962	chr1	15230647	15230998	Peak962	0.896224003294338	6.01110703436337	0.733576036743393	6.52517887367824	1.93944372930384	0.786811489396778	0.963066752373825	0	1.05874720014233	1.7133413942959	0	1.13743424419763	0	1.19275402724703	1.17947983249604	4.5288434105082	1.79162550175256	0.332222070355914	0.618725454029522	0.536945858930288	0.591305012595932	0.77405751589777	shared	2.1015727910329	1.3931218441064
chr1	15455639	15457589	Peak963	chr1	15238461	15240446	Peak963	25.0942720922415	34.0629398613924	34.4780737269395	55.8265303636916	38.7888745860768	36.9801400016486	35.6334698378315	37.8107368657074	48.7023712065471	27.4134623087344	19.3715043484731	29.5732903491385	25.0537848101795	35.7826208174109	29.4869958124011	23.5499857346426	33.600565795191	0.490582014187581	0.196148013435436	2.50108071754222	0.0123814955096572	0.0635251851696623	shared	38.5974898380085	27.1759491687114
chr1	15468471	15469128	Peak964	chr1	15248603	15249260	Peak964	3.58489601317735	6.01110703436337	4.40145622046036	5.8001589988251	5.81833118791152	3.93405744698389	8.66760077136442	3.24092030277492	10.0580984013521	0	1.61429202903942	7.96203970938344	2.78375386779773	8.34927819072922	3.53843949748813	0.90576868210164	4.79188739710954	0.480451433749258	0.434451739970646	1.10587987006732	0.268778518713409	0.497492263258803	shared	5.72406959746812	3.59336742521994
chr1	15469448	15469869	Peak965	chr1	15249580	15250001	Peak965	3.58489601317735	7.01295820675726	1.46715207348679	1.45003974970628	1.29296248620256	1.57362297879356	1.92613350474765	3.24092030277492	4.76436240064048	1.7133413942959	3.22858405807885	6.82460546518581	2.78375386779773	0	3.53843949748813	7.24614945681312	3.22799509099665	-0.413916056076263	0.484769288622198	-0.853841333993511	0.393192908724616	0.619044807713207	shared	2.92367196847632	3.61926767709422
chr1	15476875	15477342	Peak966	chr1	15256974	15257441	Peak966	0.896224003294338	3.00555351718168	4.40145622046036	2.90007949941255	5.81833118791152	3.93405744698389	9.63066752373825	5.4015338379582	7.4112304009963	3.42668278859179	11.300044203276	15.3553622966681	5.56750773559545	4.77101610898812	9.43583865996835	3.62307472840656	6.05491625996446	-0.668536346115577	0.403369665702477	-1.65737883375862	0.0974429079724979	0.266520070502463	shared	4.82212595977079	7.63993236021347
chr1	15496739	15497302	Peak967	chr1	15276820	15277394	Peak967	6.27356802306036	4.00740468957558	0.733576036743393	4.35011924911883	0.64648124310128	2.36043446819034	4.81533376186912	2.16061353518328	2.64686800035582	1.7133413942959	3.22858405807885	4.54973697679054	0	3.57826208174109	5.89739916248022	4.5288434105082	3.2181603806933	-0.283571240311077	0.454291426994073	-0.62420557259333	0.532492587640443	0.731746578624544	shared	3.11048877857756	3.35659529769926
chr1	15544020	15546202	Peak968	chr1	15324707	15326881	Peak968	35.8489601317735	30.0555351718168	30.0766175064791	26.8257353695661	30.3846184257602	43.2746319168228	48.1533376186912	41.0516571684823	44.4673824059778	17.133413942959	29.0572565227096	22.7486848839527	5.56750773559545	14.3130483269644	9.43583865996835	16.3038362778295	27.7936288790843	1.07286584052671	0.233644849431457	4.59186600148637	4.39300405751225e-06	8.65776931562753e-05	human	36.6820528572633	16.3656551928541
chr1	15571281	15571471	Peak969	chr1	15353557	15353748	Peak969	3.58489601317735	1.00185117239389	0	5.07513912397197	1.29296248620256	1.57362297879356	1.92613350474765	1.08030676759164	2.64686800035582	1.7133413942959	1.61429202903942	3.98101985469172	5.56750773559545	7.15652416348218	2.35895966499209	2.71730604630492	2.70567068347726	-0.694418490723361	0.492498593619097	-1.40999080955839	0.158542396650469	0.361655293613865	shared	2.02019778302605	3.58699298405738
chr1	15577913	15579624	Peak970	chr1	15360168	15361875	Peak970	10.7546880395321	13.0240652411206	10.2700645144075	15.2254173719159	13.5761061051269	17.3098527667291	18.2982682951027	10.8030676759164	22.2336912029889	29.1268037030302	24.2143804355914	19.3363821513598	36.1888002813705	19.0840644359525	16.5127176549446	9.96345550311804	17.8701140861379	-0.472211784621697	0.255449647631969	-1.84855132508157	0.0645226267133271	0.203258543534219	shared	14.61058013476	22.0609434521953
chr1	15591203	15591902	Peak971	chr1	15373453	15374153	Peak971	7.1697920263547	4.00740468957558	12.4707926246377	10.8752981227971	5.81833118791152	7.08130340457101	1.92613350474765	5.4015338379582	5.29373600071164	3.42668278859179	0	3.4123027325929	0	5.96377013623515	4.71791932998417	19.0211423241344	6.03663391942522	0.204375786468947	0.468466612705489	0.436265426235256	0.662644163418547	0.820922233436187	shared	6.67159171102945	5.22025961593407
chr1	15592152	15592875	Peak972	chr1	15374403	15375118	Peak972	4.48112001647169	2.00370234478779	3.66788018371697	3.62509937426569	8.40425616031664	5.50768042577745	5.77840051424295	7.56214737314148	4.23498880056932	1.7133413942959	0	1.70615136629645	0	2.38550805449406	2.35895966499209	4.5288434105082	3.62237994274229	1.12729670566245	0.459583799652302	2.45286432314477	0.0141723782511064	0.0701197599033495	shared	5.02947502147666	1.81325769865524
chr1	15609393	15609745	Peak973	chr1	15391852	15392204	Peak973	0	3.00555351718168	1.46715207348679	0.725019874853138	1.29296248620256	3.93405744698389	3.8522670094953	3.24092030277492	2.11749440028466	8.56670697147949	3.22858405807885	9.6681910756799	11.1350154711909	3.57826208174109	4.71791932998417	0.90576868210164	3.83974217384494	-1.27352952382877	0.474845131358963	-2.68198922074665	0.0073185817909903	0.0428780014079851	shared	2.18171412347366	5.97149252432229
chr1	15612141	15614315	Peak974	chr1	15394596	15397079	Peak974	17.0282560625924	10.0185117239389	10.2700645144075	8.70023849823766	23.9198059947474	21.243910213713	8.66760077136442	17.2849082814662	25.4099328034159	5.14002418288769	9.68575217423654	16.4927965408657	8.35126160339318	11.9275402724703	15.3332378224486	14.4922989136262	13.9978837733632	0.367922413543421	0.309730415939858	1.18787950620537	0.234880884849541	0.459726094654452	shared	15.8381365404315	11.6318445014183
chr1	15624174	15625404	Peak975	chr1	15406951	15408183	Peak975	10.7546880395321	11.0203628963328	5.13503225720375	15.950437246769	12.9296248620256	11.0153608515549	15.4090680379812	21.6061353518328	10.5874720014233	5.14002418288769	14.5286282613548	13.0804938082728	8.35126160339318	14.3130483269644	15.3332378224486	11.7749928673213	12.3081167760811	0.0337313825750771	0.279819462021364	0.12054694956315	0.904049890401166	0.955021893003673	shared	12.7120201716284	11.7888124103775
chr1	15637627	15638434	Peak977	chr1	15420396	15421203	Peak977	3.58489601317735	5.00925586196947	2.20072811023018	2.17505962455941	7.75777491721536	4.72086893638067	2.88920025712147	4.32122707036656	5.29373600071164	1.7133413942959	1.61429202903942	2.27486848839527	5.56750773559545	7.15652416348218	3.53843949748813	4.5288434105082	4.02166021940854	0.202138145048696	0.41875674719378	0.482710180560162	0.629301533630292	0.799701490444746	shared	4.21697186574801	3.77054524554351
chr1	15645563	15647616	Peak978	chr1	15429711	15431763	Peak978	16.1320320592981	14.0259164135145	16.872248845098	7.97521862338452	12.2831436189243	15.7362297879356	18.2982682951027	17.2849082814662	13.7637136018503	11.9933897600713	11.300044203276	13.0804938082728	11.1350154711909	17.8913104087055	14.1537579899525	13.5865302315246	14.094513837473	0.0976548910004907	0.238506307801229	0.40944364071862	0.682214118839521	0.832620363195271	shared	14.7079643918416	13.3057916961419
chr1	15664164	15665715	Peak979	chr1	15448010	15449559	Peak979	17.0282560625924	17.0314699306962	15.4050967716113	10.1502782479439	23.9198059947474	20.4570987243162	26.9658690664671	21.6061353518328	19.0574496025619	17.133413942959	12.9143362323154	16.4927965408657	13.9187693389886	17.8913104087055	9.43583865996835	17.2096049599312	17.2885956147814	0.310791186287997	0.238223967108031	1.30461762542581	0.192023083544745	0.406316466441287	shared	19.069051083641	14.9994385833905
chr1	15666315	15667159	Peak980	chr1	15450163	15451007	Peak980	1.79244800658868	7.01295820675726	8.06933640417733	5.8001589988251	9.6972186465192	7.08130340457101	12.5198677808597	4.32122707036656	12.7049664017079	1.7133413942959	4.84287608711827	0.568717122098817	0	1.19275402724703	0	0.90576868210164	4.88893388957715	2.29633399831514	0.516112466981353	4.44928992269065	8.61546528353031e-06	0.000156289924909042	human	7.66660943559698	1.31763675898024
chr1	15725670	15727380	Peak981	chr1	15510789	15512501	Peak981	33.1602881218905	29.053683999423	24.208009212532	36.2509937426569	37.4959120998742	44.8482548956164	37.5596033425792	35.6501233305241	46.5848768062625	17.133413942959	4.84287608711827	1.70615136629645	8.35126160339318	2.38550805449406	14.1537579899525	5.43461209260984	23.6762079180114	2.25249473137395	0.318362531191128	7.0752507305003	1.49178787245087e-12	1.11621668161483e-10	human	36.090193950151	7.7153687338319
chr1	15791895	15792334	Peak984	chr1	15577895	15578335	Peak984	0.896224003294338	6.01110703436337	2.20072811023018	2.90007949941255	1.29296248620256	1.57362297879356	0	3.24092030277492	1.58812080021349	1.7133413942959	3.22858405807885	1.70615136629645	5.56750773559545	7.15652416348218	3.53843949748813	0.90576868210164	2.72000513203897	-0.487881595116302	0.507048634687699	-0.962198814353967	0.335949744604336	0.566368636409861	shared	2.18930724614277	3.40233098533409
chr1	15812096	15812443	Peak985	chr1	15598021	15598368	Peak985	1.79244800658868	3.00555351718168	0.733576036743393	4.35011924911883	5.81833118791152	0.786811489396778	2.88920025712147	3.24092030277492	4.76436240064048	1.7133413942959	1.61429202903942	3.98101985469172	2.78375386779773	3.57826208174109	4.71791932998417	2.71730604630492	3.03045106570829	-0.0225865063522565	0.460428635987966	-0.0490553901014247	0.960875154118482	0.982262147112761	shared	3.04236916083086	3.01512780055071
chr1	15824351	15824767	Peak986	chr1	15610271	15610681	Peak986	4.48112001647169	9.01666055154505	3.66788018371697	8.70023849823766	2.58592497240512	3.14724595758711	6.74146726661677	6.48184060554984	2.11749440028466	5.14002418288769	8.07146014519712	3.98101985469172	11.1350154711909	4.77101610898812	8.2563588274723	13.5865302315246	6.36758107964796	-0.555105973748955	0.382267992315147	-1.45213825093501	0.146463168004557	0.344500660680227	shared	5.21554138360165	7.84877497456464
chr1	15914810	15915569	Peak987	chr1	15701689	15702448	Peak987	4.48112001647169	8.01480937915116	11.0036405511509	8.70023849823766	9.05073740341792	6.29449191517423	4.81533376186912	9.72276090832476	8.46997760113863	1.7133413942959	0	3.4123027325929	2.78375386779773	5.96377013623515	0	5.43461209260984	5.61630564115422	1.27202360422441	0.398357782925165	3.19316870096993	0.00140720708930383	0.011787783224506	shared	7.83923444832623	2.75825431764736
chr1	15930491	15930874	Peak988	chr1	15717603	15717991	Peak988	1.79244800658868	9.01666055154505	1.46715207348679	10.1502782479439	1.29296248620256	3.14724595758711	1.92613350474765	2.16061353518328	3.70561520049815	1.7133413942959	0	0	0	0	3.53843949748813	0	2.49443065347295	1.78069263034876	0.632639439896642	2.81470379184656	0.00488222113130739	0.0315219056195023	shared	3.85101217375369	0.750254413112004
chr1	15936212	15937012	Peak989	chr1	15725244	15726044	Peak989	5.37734401976603	9.01666055154505	5.13503225720375	2.90007949941255	5.81833118791152	3.93405744698389	2.88920025712147	5.4015338379582	1.58812080021349	3.42668278859179	1.61429202903942	9.6681910756799	5.56750773559545	3.57826208174109	7.07687899497626	4.5288434105082	4.84506362339051	-0.244379495386326	0.399982667094934	-0.610975213404243	0.541215989787927	0.73817684199652	shared	4.67337331756844	5.06580830230459
chr1	15949111	15949741	Peak990	chr1	15738351	15738981	Peak990	0	0	0.733576036743393	0.725019874853138	0	2.36043446819034	0	0	1.05874720014233	3.42668278859179	9.68575217423654	8.53075683148226	19.4862770745841	5.96377013623515	16.5127176549446	10.8692241852197	4.95955990157646	-3.47377023748086	0.516646848403419	-6.7236841726912	1.77186272736326e-11	1.10608276963062e-09	chimp	0.541975286658799	10.6393115493277
chr1	16003314	16005900	Peak991	chr1	15797433	15800029	Peak991	30.4716161120075	33.0610886889985	27.1423133595056	18.8505167461816	36.2029496136717	46.4218778744099	53.9317381329342	49.6941113092154	41.820514405622	10.2800483657754	14.5286282613548	15.3553622966681	5.56750773559545	17.8913104087055	18.8716773199367	6.34038077471148	26.6519775878309	1.45345056168173	0.274416886678872	5.29650554407239	1.18039756345159e-07	3.45584687231108e-06	human	37.5107473602829	12.6907021661068
chr1	16181594	16182165	Peak993	chr1	15977561	15978131	Peak993	3.58489601317735	4.00740468957558	6.60218433069054	0.725019874853138	0.64648124310128	1.57362297879356	0.963066752373825	2.16061353518328	1.05874720014233	0	0	0.568717122098817	2.78375386779773	1.19275402724703	1.17947983249604	0.90576868210164	1.74703188435201	1.12229284152925	0.61810896509771	1.81568769408132	0.0694182928245447	0.21335298713092	shared	2.36911517976565	0.947210504534465
chr1	16191332	16192244	Peak994	chr1	15986638	15987551	Peak994	8.96224003294338	3.00555351718168	1.46715207348679	3.62509937426569	2.58592497240512	2.36043446819034	7.7045340189906	3.24092030277492	1.58812080021349	3.42668278859179	1.61429202903942	2.27486848839527	8.35126160339318	7.15652416348218	5.89739916248022	6.34038077471148	4.3500867856591	-0.336079599658827	0.441278068274719	-0.761605037324448	0.446295767469191	0.664280123325184	shared	3.83777550671689	5.00877271572765
chr1	16294825	16297501	Peak995	chr1	16090698	16093377	Peak995	50.1885441844829	48.088856274907	34.4780737269395	38.4260533672163	52.3649806912037	55.0768042577745	39.4857368473268	50.7744180768071	53.9961072072588	1.7133413942959	6.4571681161577	0.568717122098817	0	3.57826208174109	1.17947983249604	3.62307472840656	27.4999761193195	4.04081705458327	0.361035100908185	11.1923107875621	4.44690983601468e-29	2.57089470609302e-26	human	46.9866194037685	2.44572046788516
chr1	16304452	16305280	Peak996	chr1	16100670	16101492	Peak996	2.68867200988301	7.01295820675726	7.33576036743393	7.97521862338452	5.81833118791152	2.36043446819034	7.7045340189906	3.24092030277492	7.4112304009963	8.56670697147949	8.07146014519712	4.54973697679054	5.56750773559545	9.54203221797625	9.43583865996835	2.71730604630492	6.24991552122716	-0.18191010268334	0.356906385353001	-0.509685761165131	0.61027163005681	0.786843886309444	shared	5.72756217625805	6.92151267904459
chr1	16308023	16310529	Peak997	chr1	16104204	16106709	Peak997	27.7829441021245	28.0518328270291	46.9488663515772	28.2757751192724	49.1325744756973	22.0307217031098	42.3749371044483	31.3288962601575	41.2911408055508	32.553486491622	33.9001326098279	34.123027325929	38.9725541491682	21.4695724904466	21.2306369849288	38.9480533303705	33.6509470082037	0.17390222685877	0.216830696306613	0.802018486408682	0.422542264757316	0.644730972699865	shared	35.2464098609963	31.5996376260419
chr1	16324446	16324803	Peak998	chr1	16120786	16121143	Peak998	0	0	0.733576036743393	0	5.81833118791152	1.57362297879356	0	0	1.58812080021349	1.7133413942959	8.07146014519712	1.13743424419763	0	2.38550805449406	1.17947983249604	0.90576868210164	1.56916520977777	-0.638183064715872	0.672309299972731	-0.949240274887997	0.34249842201005	0.572482434391638	shared	1.07929455596244	2.19899890754034
chr1	16426280	16426594	Peak1000	chr1	16225614	16225928	Peak1000	0.896224003294338	1.00185117239389	2.93430414697357	5.07513912397197	3.2324062155064	5.50768042577745	6.74146726661677	3.24092030277492	7.4112304009963	1.7133413942959	6.4571681161577	3.4123027325929	8.35126160339318	7.15652416348218	2.35895966499209	4.5288434105082	4.37622650898299	-0.134506235970991	0.422467477938612	-0.318382462544339	0.750194839564864	0.873087362603398	shared	4.00458033981174	4.85405729791745
chr1	16427667	16430736	Peak1001	chr1	16227009	16230069	Peak1001	46.6036481713056	44.0814515853314	41.8138340943734	48.5763316151602	44.6072057739883	47.2086893638067	66.4516059137939	49.6941113092154	57.7017224077569	49.686900434581	45.2001768131039	39.8101985469172	55.6750773559545	45.3246530353872	47.1791932998417	37.1365159661672	47.9219572304178	0.15800177009729	0.150861085806663	1.04733284433454	0.294946092889592	0.525120769092263	shared	49.6376222483035	45.7161022074218
chr1	16560099	16560317	Peak1004	chr1	16363004	16363222	Peak1004	1.79244800658868	1.00185117239389	1.46715207348679	1.45003974970628	2.58592497240512	3.14724595758711	1.92613350474765	4.32122707036656	2.11749440028466	1.7133413942959	6.4571681161577	1.70615136629645	5.56750773559545	7.15652416348218	1.17947983249604	2.71730604630492	2.89418722263721	-0.591733826019954	0.469598703640506	-1.26008402798519	0.207639051396384	0.426526714506988	shared	2.20105743417408	3.78535409351838
chr1	16560531	16560730	Peak1005	chr1	16363446	16363645	Peak1005	0.896224003294338	7.01295820675726	0.733576036743393	0.725019874853138	1.93944372930384	2.36043446819034	1.92613350474765	1.08030676759164	2.64686800035582	5.14002418288769	4.84287608711827	1.13743424419763	2.78375386779773	3.57826208174109	2.35895966499209	6.34038077471148	2.84391596845521	-0.686129603750575	0.497991392609565	-1.37779410233404	0.168266867432397	0.375203167986833	shared	2.14677384353749	3.74024155763514
chr1	16656113	16656509	Peak1007	chr1	16458861	16459256	Peak1007	2.68867200988301	1.00185117239389	5.86860829394715	2.17505962455941	0	0	0	1.08030676759164	1.05874720014233	5.14002418288769	1.61429202903942	1.70615136629645	0	0	1.17947983249604	0.90576868210164	1.52618507258367	0.0437676192254022	0.648462888400654	0.0674944087137339	0.946188113077294	0.975513718573444	shared	1.54147167427972	1.50653087040304
chr1	16760765	16761684	Peak1008	chr1	16570106	16571026	Peak1008	3.58489601317735	2.00370234478779	2.93430414697357	7.25019874853138	5.17184994481024	1.57362297879356	0.963066752373825	7.56214737314148	3.70561520049815	0	0	3.98101985469172	5.56750773559545	1.19275402724703	2.35895966499209	0	2.99060279910085	0.906229490886543	0.532719066769381	1.7011395825989	0.0889167796777322	0.25119872563403	shared	3.86104483367637	1.8714630403609
chr1	16796496	16796673	Peak1009	chr1	16606603	16606780	Peak1009	0	0	0	0.725019874853138	0	0.786811489396778	0.963066752373825	0	0.529373600071165	1.7133413942959	8.07146014519712	5.11845409888936	5.56750773559545	3.57826208174109	4.71791932998417	4.5288434105082	2.26875374455664	-2.96380208288417	0.58497887416777	-5.06651131137115	4.05172685305789e-07	1.04041822864544e-05	chimp	0.333807968521656	4.75654117088733
chr1	16799444	16800553	Peak1010	chr1	16609539	16610648	Peak1010	1.79244800658868	0	0.733576036743393	1.45003974970628	0.64648124310128	1.57362297879356	0.963066752373825	3.24092030277492	1.58812080021349	17.133413942959	12.9143362323154	18.767665029261	16.7025232067864	13.1202942997173	18.8716773199367	12.680761549423	7.63618421566838	-3.31700624596465	0.392290352358903	-8.45548769175426	2.7792327828087e-17	4.34019944677607e-15	chimp	1.33203065225505	15.7415245114855
chr1	17231746	17234034	Peak1013	chr1	16799955	16802276	Peak1013	16.1320320592981	20.0370234478779	30.8101935432225	14.5003974970628	10.3436998896205	27.5384021288872	40.4488035997006	35.6501233305241	26.9980536036294	106.227166446346	62.9573891325375	68.2460546518581	69.5938466949432	56.0594392806104	54.256072294818	65.2153451113181	44.0633776695159	-1.44059299957268	0.249639318570413	-5.77069753203297	7.89440643321972e-09	2.99539395619073e-07	chimp	24.717636566647	68.9364733732044
chr1	17390997	17392222	Peak1015	chr1	16964813	16966038	Peak1015	9.85846403623771	17.0314699306962	13.2043686613811	18.8505167461816	11.636662375823	11.8021723409517	10.5937342761121	11.883374443508	12.7049664017079	22.2734381258467	27.4429644936702	21.6112506397551	44.5400618847636	47.7101610898812	31.8459554773932	22.644217052541	20.9771111235281	-1.17620813264095	0.23454370990147	-5.0148781782938	5.30670778210909e-07	1.324731589132e-05	chimp	13.0628588013999	31.1525783948358
chr1	17401409	17401835	Peak1016	chr1	16975227	16975653	Peak1016	3.58489601317735	4.00740468957558	9.53648847766411	1.45003974970628	8.40425616031664	3.93405744698389	4.81533376186912	8.64245414073311	4.23498880056932	3.42668278859179	1.61429202903942	6.82460546518581	5.56750773559545	5.96377013623515	0	7.24614945681312	4.95330792825351	0.206153102842297	0.430615464870601	0.478740592617233	0.632123184110642	0.801704784554217	shared	5.40110213784393	4.37757251592296
chr1	17404138	17404441	Peak1018	chr1	16977958	16978261	Peak1018	0.896224003294338	2.00370234478779	2.93430414697357	5.07513912397197	2.58592497240512	9.44173787276134	1.92613350474765	2.16061353518328	5.82310960078281	3.42668278859179	1.61429202903942	3.98101985469172	11.1350154711909	7.15652416348218	0	3.62307472840656	3.9864686337694	-0.100979554976178	0.480257070958155	-0.210261464291853	0.833463610007446	0.919585232602964	shared	3.64965434498976	4.41951557648608
chr1	17406743	17407013	Peak1019	chr1	16980546	16980816	Peak1019	4.48112001647169	5.00925586196947	3.66788018371697	4.35011924911883	6.4648124310128	3.14724595758711	4.81533376186912	4.32122707036656	4.76436240064048	0	1.61429202903942	2.27486848839527	0	0	0	2.71730604630492	2.97673896853079	1.60373183620036	0.505959005333862	3.16968730528301	0.00152603066473052	0.0125800276692911	shared	4.55792854808367	0.943780937677087
chr1	17419853	17420578	Peak1020	chr1	16993805	16994530	Peak1020	5.37734401976603	4.00740468957558	4.40145622046036	2.17505962455941	3.2324062155064	11.8021723409517	12.5198677808597	11.883374443508	11.6462192015656	1.7133413942959	1.61429202903942	7.39332258728463	2.78375386779773	1.19275402724703	4.71791932998417	3.62307472840656	5.63023515630052	0.909455428100862	0.456760279321466	1.99110007869312	0.0464698858176713	0.162627092951766	shared	7.44947828186143	3.29120828057935
chr1	17444814	17445400	Peak1021	chr1	17019639	17020225	Peak1021	5.37734401976603	2.00370234478779	0	0.725019874853138	4.52536870170896	0	4.81533376186912	7.56214737314148	8.46997760113863	3.42668278859179	0	3.4123027325929	5.56750773559545	2.38550805449406	3.53843949748813	1.81153736420328	3.35130449063942	0.346736150252863	0.564773789482038	0.613938105326843	0.539256228583705	0.736773712058003	shared	3.71987707525168	2.8774254532808
chr1	17461369	17463212	Peak1022	chr1	17038117	17039964	Peak1022	25.0942720922415	19.035172275484	12.4707926246377	18.8505167461816	26.5057309671525	23.6043446819034	29.8550693235886	24.8470556546077	44.4673824059778	35.9801692802138	12.9143362323154	27.2984218607432	25.0537848101795	35.7826208174109	18.8716773199367	21.7384483704394	25.1481122164384	-0.0137980254546025	0.262127042409976	-0.0526386950684086	0.95801978548723	0.981007052015806	shared	24.9700374190861	25.3770655273199
chr1	17477389	17485576	Peak1024	chr1	17054129	17062316	Peak1024	129.952480477679	126.233247721631	129.842958503581	142.103895471215	144.165317211585	174.672150646085	210.911618769868	163.126321906338	154.047717620709	226.161064047058	179.186415223376	196.207407124092	197.646524613639	197.997168523007	205.229490854312	210.13833424758	174.22638206011	-0.401039264308657	0.118480748011134	-3.38484750510665	0.000712178080722577	0.00674023304220949	chimp	152.783967592077	201.795200661866
chr1	17491866	17492654	Peak1025	chr1	17068973	17069760	Peak1025	2.68867200988301	4.00740468957558	4.40145622046036	3.62509937426569	7.75777491721536	3.14724595758711	3.8522670094953	2.16061353518328	8.46997760113863	1.7133413942959	11.300044203276	5.11845409888936	5.56750773559545	1.19275402724703	5.89739916248022	6.34038077471148	4.82752454445623	-0.162699181136177	0.404865734094851	-0.401859597972448	0.687787358036266	0.83591818371894	shared	4.4567234794227	5.30426877092791
chr1	17499622	17501720	Peak1026	chr1	17077335	17079432	Peak1026	20.6131520757698	17.0314699306962	15.4050967716113	18.1254968713284	32.324062155064	33.8328940440615	22.150535304598	20.5258285842412	29.115548003914	17.133413942959	20.9857963775125	31.8481588375338	19.4862770745841	26.2405885994347	22.4101168174248	22.644217052541	23.1170407777046	-0.0171137030150226	0.226832422514303	-0.0754464587792491	0.939859495754549	0.972549723465389	shared	23.2360093045871	22.9640812431414
chr1	17503933	17504181	Peak1027	chr1	17081610	17081858	Peak1027	0.896224003294338	0	4.40145622046036	7.25019874853138	0	2.36043446819034	2.88920025712147	2.16061353518328	1.05874720014233	0	1.61429202903942	1.13743424419763	0	3.57826208174109	1.17947983249604	2.71730604630492	1.95272804166891	0.434789549082203	0.608670839430167	0.714326234996323	0.475025473264276	0.687468424712949	shared	2.33520827032483	1.46096774768273
chr1	17514700	17515751	Peak1028	chr1	17092378	17093427	Peak1028	17.0282560625924	18.0333211030901	25.6751612860188	13.0503577473565	21.3338810223422	14.9494182985388	13.4829345332335	16.2046015138746	19.0574496025619	32.553486491622	27.4429644936702	21.0425335176562	8.35126160339318	19.0840644359525	25.9485563149129	24.4557544167443	19.8558751527225	-0.370123942768893	0.216973442631591	-1.70584905820637	0.0880361864524912	0.249512196284292	shared	17.6461534632899	22.6969458962788
chr1	17588885	17590511	Peak1029	chr1	17165324	17166945	Peak1029	13.4433600494151	15.0277675859084	8.06933640417733	15.950437246769	10.3436998896205	5.50768042577745	8.66760077136442	14.0439879786913	8.9993512012098	3.42668278859179	16.1429202903942	7.39332258728463	8.35126160339318	8.34927819072922	18.8716773199367	9.96345550311804	10.7844887397738	0.0817584349335779	0.308632224160105	0.264905698541592	0.791082108320944	0.896374931896541	shared	11.1170246169926	10.3569426119211
chr1	17626000	17626201	Peak1030	chr1	17204995	17205196	Peak1030	6.27356802306036	2.00370234478779	1.46715207348679	3.62509937426569	1.29296248620256	3.93405744698389	0.963066752373825	1.08030676759164	3.17624160042699	0	1.61429202903942	1.13743424419763	0	1.19275402724703	0	0	1.73503982310398	1.54938015883971	0.615583225998923	2.51693043832618	0.0118382199111473	0.0614501097465728	shared	2.64623965213106	0.563497185783441
chr1	17626893	17630305	Peak1031	chr1	17205895	17209313	Peak1031	75.2828162767244	72.1332844123604	73.3576036743393	70.3269278607544	78.2242304152549	88.909698301836	93.417474980261	49.6941113092154	86.2878968115998	17.133413942959	25.8286724646308	23.8861191281503	16.7025232067864	29.8188506811758	20.0511571524327	14.4922989136262	52.2216924707567	1.80744334097977	0.188749551930222	9.57588149214765	1.00992075797229e-21	2.68885706768254e-19	human	76.4037826713717	21.1304336413945
chr1	17645704	17647654	Peak1032	chr1	17224684	17226638	Peak1032	21.5093760790641	13.0240652411206	22.0072811023018	19.5755366210347	27.1522122102538	24.3911561713001	19.2613350474765	12.9636812110997	28.0568008037717	22.2734381258467	20.9857963775125	14.2179280524704	30.621292545775	15.5058023542114	11.7947983249604	9.96345550311804	19.5814972357073	0.352514071627178	0.244721091771852	1.44047278097231	0.149733685435426	0.349318464880096	shared	20.8823827208248	17.9089301834135
chr1	17648720	17649825	Peak1033	chr1	17227704	17228812	Peak1033	6.27356802306036	9.01666055154505	12.4707926246377	9.42525837309079	14.8690685913294	5.50768042577745	6.74146726661677	11.883374443508	14.8224608019926	8.56670697147949	6.4571681161577	7.39332258728463	5.56750773559545	4.77101610898812	8.2563588274723	5.43461209260984	8.59106397132161	0.597193055133812	0.319877312127886	1.86694408290844	0.0619093969258931	0.197690799634271	shared	10.1122590112842	6.63524177708393
chr1	17650971	17651601	Peak1034	chr1	17229972	17230602	Peak1034	6.27356802306036	6.01110703436337	5.86860829394715	9.42525837309079	9.05073740341792	9.44173787276134	7.7045340189906	6.48184060554984	5.82310960078281	6.85336557718359	9.68575217423654	10.2369081977787	2.78375386779773	2.38550805449406	10.6153184924644	9.0576868210164	7.35617465068347	-0.101487443203599	0.311213544557743	-0.326102269577696	0.744346979936115	0.869444734769266	shared	7.34227791399602	7.37404188356735
chr1	17655713	17657420	Peak1035	chr1	17234909	17236619	Peak1035	8.06601602964904	3.00555351718168	12.4707926246377	8.70023849823766	13.5761061051269	18.8834757455227	15.4090680379812	16.2046015138746	23.2924384031312	20.5600967315508	16.1429202903942	21.0425335176562	8.35126160339318	20.2768184631995	18.8716773199367	23.5499857346426	15.5252240085072	-0.477248423713115	0.293447223153353	-1.62635181408314	0.103874835192269	0.277808942548353	shared	13.2898100528159	18.3993276658248
chr1	17659211	17660407	Peak1036	chr1	17238404	17239600	Peak1036	5.37734401976603	5.00925586196947	2.20072811023018	8.70023849823766	4.52536870170896	3.14724595758711	13.4829345332335	14.0439879786913	16.9399552022773	6.85336557718359	4.84287608711827	15.9240794187669	2.78375386779773	16.6985563814584	14.1537579899525	15.3980675957279	9.38009473635668	-0.466378579068216	0.407469658812153	-1.14457253192248	0.252386276135314	0.479562364836313	shared	8.15856209596684	10.9506367025722
chr1	17669759	17672503	Peak1037	chr1	17248912	17251655	Peak1037	18.8207040691811	29.053683999423	20.540129028815	36.97601361751	26.5057309671525	38.5537629804421	35.6334698378315	22.6864421194244	44.4673824059778	18.8467553372549	17.7572123194337	23.3174020060515	8.35126160339318	13.1202942997173	25.9485563149129	12.680761549423	24.5787226534965	0.756705806774379	0.252614665984122	2.99549435828062	0.00274000369949823	0.0200765404792472	shared	30.3597021139731	17.1460347757409
chr1	17690953	17691563	Peak1038	chr1	17266408	17267023	Peak1038	6.27356802306036	3.00555351718168	2.93430414697357	9.42525837309079	5.81833118791152	1.57362297879356	1.92613350474765	1.08030676759164	4.23498880056932	5.14002418288769	4.84287608711827	4.54973697679054	5.56750773559545	2.38550805449406	9.43583865996835	2.71730604630492	4.43192906519246	-0.200977600092347	0.429977183307463	-0.467414569643884	0.640203300651496	0.807102166395172	shared	4.03022969999112	4.94839967759418
chr1	17791386	17791591	Peak1039	chr1	17366968	17367173	Peak1039	2.68867200988301	1.00185117239389	0	0.725019874853138	0	2.36043446819034	1.92613350474765	6.48184060554984	1.05874720014233	0	0	0	0	1.19275402724703	2.35895966499209	1.81153736420328	1.35037186826266	0.706726140867895	0.672630441146552	1.05069009315609	0.293400947515478	0.523579994404442	shared	1.80474431508447	0.766178722348914
chr1	17797772	17798515	Peak1040	chr1	17373150	17373893	Peak1040	8.06601602964904	6.01110703436337	6.60218433069054	11.6003179976502	5.17184994481024	3.93405744698389	3.8522670094953	6.48184060554984	2.64686800035582	3.42668278859179	6.4571681161577	5.11845409888936	5.56750773559545	8.34927819072922	10.6153184924644	8.15191813891476	6.37830224755568	-0.199522386671879	0.354401300141835	-0.562984353025874	0.573445538693639	0.761730287856834	shared	6.04072315550536	6.81233250876324
chr1	17822777	17822998	Peak1042	chr1	17402403	17402624	Peak1042	1.79244800658868	2.00370234478779	1.46715207348679	0.725019874853138	1.29296248620256	1.57362297879356	0.963066752373825	1.08030676759164	0.529373600071165	0	4.84287608711827	0.568717122098817	2.78375386779773	1.19275402724703	0	0.90576868210164	1.35759529194454	0.0203842919346797	0.60508163156536	0.0336884989913594	0.973125550243494	0.987931210015232	shared	1.26973943163879	1.47055282662336
chr1	17823037	17825202	Peak1043	chr1	17402663	17404855	Peak1043	31.3678401153018	16.0296187583023	16.872248845098	18.1254968713284	25.8592497240512	33.8328940440615	29.8550693235886	25.9273624221993	27.5274272037006	25.7001209144385	24.2143804355914	26.7297047386444	27.8375386779773	19.0840644359525	21.2306369849288	25.3615230988459	24.7221985371257	0.0478459125794239	0.208193673524085	0.229814440417608	0.818235963196211	0.91168850875953	shared	25.0441341452924	24.3082813266255
chr1	17861236	17862137	Peak1044	chr1	17443261	17444162	Peak1044	13.4433600494151	10.0185117239389	5.13503225720375	7.97521862338452	10.3436998896205	11.0153608515549	13.4829345332335	14.0439879786913	11.6462192015656	10.2800483657754	8.07146014519712	6.25588834308699	2.78375386779773	13.1202942997173	5.89739916248022	8.15191813891476	9.4790679644736	0.40897019809018	0.297342117225817	1.37541967450103	0.169001372848921	0.376230922641523	shared	10.789369456512	7.79439461756708
chr1	17871008	17871999	Peak1045	chr1	17453517	17454510	Peak1045	16.1320320592981	10.0185117239389	8.80291244092072	10.8752981227971	3.87888745860768	12.5889838303485	8.66760077136442	11.883374443508	7.94060400106747	13.7067311543672	11.300044203276	21.0425335176562	22.2700309423818	17.8913104087055	23.5895966499209	18.1153736420328	13.6689890856369	-0.871176182678561	0.261812387770696	-3.32748266839675	0.000876344402255053	0.00800925186759373	chimp	10.0875783168723	18.2736600740486
chr1	17991790	17993113	Peak1046	chr1	17573701	17575029	Peak1046	17.9244800658868	12.0222140687267	14.6715207348679	12.3253378725033	14.8690685913294	24.3911561713001	17.3352015427288	15.124294746283	14.2930872019214	11.9933897600713	6.4571681161577	15.9240794187669	25.0537848101795	23.8550805449406	12.9742781574565	15.3980675957279	15.913263087428	0.0132727483987096	0.244646519264625	0.0542527579734457	0.95673378775809	0.980406664315481	shared	15.8840401106164	15.9508354861858
chr1	18014859	18015852	Peak1047	chr1	17596466	17597459	Peak1047	10.7546880395321	10.0185117239389	7.33576036743393	10.8752981227971	9.05073740341792	12.5889838303485	13.4829345332335	16.2046015138746	10.0580984013521	1.7133413942959	1.61429202903942	1.70615136629645	0	1.19275402724703	0	0	6.66225954705047	3.00983365867057	0.490076226666328	6.14156226092526	8.17137846134927e-10	3.77991635539658e-08	human	11.1521793262143	0.889505545268401
chr1	18053648	18055386	Peak1050	chr1	17637084	17638739	Peak1050	9.85846403623771	15.0277675859084	6.60218433069054	5.8001589988251	13.5761061051269	15.7362297879356	13.4829345332335	8.64245414073311	22.2336912029889	3.42668278859179	3.22858405807885	3.4123027325929	5.56750773559545	3.57826208174109	11.7947983249604	7.24614945681312	9.32589236875334	1.10151489841279	0.370755881482828	2.97099777354121	0.0029683393272124	0.021404139845493	shared	12.3288878579644	5.46489816833909
chr1	18073296	18073571	Peak1051	chr1	17656627	17656903	Peak1051	7.1697920263547	3.00555351718168	0.733576036743393	0	1.29296248620256	3.14724595758711	0	2.16061353518328	6.35248320085397	5.14002418288769	1.61429202903942	3.4123027325929	5.56750773559545	2.38550805449406	2.35895966499209	6.34038077471148	3.16757512090124	-0.415653116138874	0.532346916278104	-0.780793695669182	0.434923842546193	0.655082822723089	shared	2.65135852890075	3.83128216775901
chr1	18078977	18087954	Peak1052	chr1	17662296	17671280	Peak1052	208.820192767581	177.327657513719	176.058248818414	176.904849464166	208.166960278612	222.667651499288	296.624559731138	275.478225735868	298.566710440137	258.71455053868	224.38659203648	219.524809130143	303.429171589952	239.743559476653	201.691051356823	201.986416108666	230.630700405395	-0.0449042691723175	0.151542691772119	-0.29631431675928	0.766990053445618	0.882561336459488	shared	226.73500624988	235.639450033914
chr1	18105822	18105995	Peak1053	chr1	17689127	17689300	Peak1053	2.68867200988301	0	0.733576036743393	2.17505962455941	0.64648124310128	3.93405744698389	2.88920025712147	1.08030676759164	1.58812080021349	3.42668278859179	3.22858405807885	3.4123027325929	0	3.57826208174109	1.17947983249604	1.81153736420328	2.02327019024385	-0.47082083543213	0.51905535883474	-0.907072487391528	0.364368466040434	0.592949483710831	shared	1.74838602068862	2.37669269395771
chr1	18109331	18109570	Peak1054	chr1	17692643	17692882	Peak1054	2.68867200988301	3.00555351718168	2.20072811023018	1.45003974970628	5.81833118791152	2.36043446819034	3.8522670094953	4.32122707036656	3.70561520049815	1.7133413942959	0	6.25588834308699	2.78375386779773	1.19275402724703	0	1.81153736420328	2.69750895750587	0.438371657145984	0.505784584735011	0.866716128518735	0.386097566162427	0.612952605541117	shared	3.26698536927367	1.9653249995187
chr1	18116039	18118250	Peak1055	chr1	17699333	17701542	Peak1055	39.4338561449509	33.0610886889985	24.9415852492754	32.6258943683912	28.4451746964563	55.8636157471713	49.1164043710651	52.9350316119903	67.2304472090379	29.1268037030302	25.8286724646308	38.1040471806208	22.2700309423818	27.4333426266817	33.0254353098892	27.1730604630492	36.6634056736013	0.51265146542015	0.233540426185722	2.19512944201132	0.0281543137917135	0.114923798890591	shared	42.6281220097041	28.9944846700405
chr1	18120276	18120992	Peak1056	chr1	17703567	17704284	Peak1056	3.58489601317735	2.00370234478779	4.40145622046036	3.62509937426569	4.52536870170896	3.14724595758711	0.963066752373825	2.16061353518328	9.52872480128096	1.7133413942959	4.84287608711827	2.84358561049409	0	3.57826208174109	1.17947983249604	1.81153736420328	3.11932850444837	0.633262515227981	0.484538539079698	1.3069394158631	0.191233288132197	0.40540403804024	shared	3.77113041120281	2.28129748147838
chr1	18129853	18130588	Peak1057	chr1	17713193	17713928	Peak1057	1.79244800658868	7.01295820675726	6.60218433069054	5.8001589988251	5.81833118791152	7.08130340457101	6.74146726661677	1.08030676759164	4.76436240064048	1.7133413942959	4.84287608711827	2.27486848839527	5.56750773559545	3.57826208174109	3.53843949748813	3.62307472840656	4.4894931614521	0.596975503243027	0.406338305929441	1.46915881306718	0.141789718679453	0.337626577452678	shared	5.18816895224367	3.59119571614867
chr1	18133722	18134400	Peak1058	chr1	17717050	17717728	Peak1058	3.58489601317735	5.00925586196947	5.13503225720375	4.35011924911883	2.58592497240512	2.36043446819034	2.88920025712147	0	5.29373600071164	1.7133413942959	3.22858405807885	3.98101985469172	0	4.77101610898812	3.53843949748813	1.81153736420328	3.14078358485275	0.217573597707519	0.44605262355079	0.487775626058492	0.625708777679022	0.79712493056203	shared	3.46762211998866	2.72056261110657
chr1	18135051	18138640	Peak1059	chr1	17718379	17721971	Peak1059	24.1980480889471	34.0629398613924	41.08025805763	47.8513117403071	49.7790557187986	35.406517022855	31.7812028283362	36.7304300981157	43.4086352058355	27.4134623087344	32.2858405807885	26.1609876165456	52.8913234881568	27.4333426266817	24.7690764824169	25.3615230988459	35.0383721765242	0.392351215910793	0.193683821600462	2.02573045424594	0.0427924140832412	0.153595943327212	shared	38.2553776246909	30.9022223145957
chr1	18168663	18168913	Peak1060	chr1	17752307	17752557	Peak1060	3.58489601317735	3.00555351718168	4.40145622046036	0.725019874853138	3.2324062155064	4.72086893638067	3.8522670094953	5.4015338379582	6.88185680092514	0	0	2.27486848839527	0	3.57826208174109	2.35895966499209	0.90576868210164	2.80773233394802	1.16123951635292	0.511234089232255	2.27144382741928	0.0231201238087069	0.100064102176603	shared	3.97842871399314	1.30255127389001
chr1	18176170	18176503	Peak1062	chr1	17759714	17760047	Peak1062	1.79244800658868	1.00185117239389	2.20072811023018	5.8001589988251	1.29296248620256	1.57362297879356	3.8522670094953	3.24092030277492	3.70561520049815	0	0	1.70615136629645	2.78375386779773	2.38550805449406	1.17947983249604	2.71730604630492	2.20204833957447	0.657822139129908	0.529978954410321	1.24122313472208	0.214523330748442	0.435207763312969	shared	2.71784158508915	1.53888559534131
chr1	18193732	18195029	Peak1063	chr1	17777476	17778790	Peak1063	17.0282560625924	10.0185117239389	15.4050967716113	10.1502782479439	16.162031077532	13.3757953197452	15.4090680379812	11.883374443508	15.3518344020638	10.2800483657754	8.07146014519712	13.0804938082728	8.35126160339318	14.3130483269644	18.8716773199367	15.3980675957279	13.3218939532615	0.0737267546378921	0.241240489206196	0.305615176293543	0.759897664007389	0.878690414352939	shared	13.8649162318796	12.6237224521811
chr1	18197047	18197455	Peak1064	chr1	17781072	17781480	Peak1064	5.37734401976603	9.01666055154505	2.20072811023018	7.25019874853138	7.11129367411408	3.93405744698389	2.88920025712147	3.24092030277492	2.64686800035582	1.7133413942959	3.22858405807885	1.13743424419763	2.78375386779773	4.77101610898812	5.89739916248022	4.5288434105082	4.23297770986059	0.457109757418641	0.435293123485659	1.05011940863729	0.293663216367108	0.523840679218552	shared	4.85191901238031	3.43719603519238
chr1	18202845	18203262	Peak1065	chr1	17786911	17787328	Peak1065	2.68867200988301	4.00740468957558	2.20072811023018	2.17505962455941	5.17184994481024	4.72086893638067	1.92613350474765	5.4015338379582	2.64686800035582	1.7133413942959	3.22858405807885	4.54973697679054	2.78375386779773	2.38550805449406	9.43583865996835	4.5288434105082	3.72279531752715	-0.322053470552141	0.414703065980605	-0.7765881107983	0.437401818226738	0.656958394788244	shared	3.43767985094453	4.08937234599052
chr1	18231449	18232797	Peak1066	chr1	17817345	17818700	Peak1066	10.7546880395321	14.0259164135145	9.53648847766411	13.0503577473565	15.5155498344307	14.9494182985388	16.372134790355	20.5258285842412	27.5274272037006	23.9867795201426	6.4571681161577	17.6302307850633	13.9187693389886	27.4333426266817	16.5127176549446	13.5865302315246	16.3614592289273	-0.111452543667614	0.277944129767138	-0.400989018048299	0.688428209338617	0.83632012313647	shared	15.8064232654815	17.0750768962147
chr1	18258409	18259555	Peak1067	chr1	17844267	17845424	Peak1067	10.7546880395321	11.0203628963328	4.40145622046036	19.5755366210347	15.5155498344307	9.44173787276134	11.5568010284859	10.8030676759164	11.6462192015656	11.9933897600713	11.300044203276	14.7866451745693	8.35126160339318	11.9275402724703	17.6921974874406	12.680761549423	12.0904537150727	-0.159381094488128	0.27628896549478	-0.576863770880995	0.56403148616653	0.754823769497351	shared	11.6350465989467	12.6759771500919
chr1	18262697	18262914	Peak1068	chr1	17848577	17848795	Peak1068	0.896224003294338	0	2.20072811023018	1.45003974970628	0.64648124310128	0	0.963066752373825	0	3.17624160042699	1.7133413942959	1.61429202903942	2.84358561049409	2.78375386779773	1.19275402724703	2.35895966499209	3.62307472840656	1.59140892383786	-0.863721096838229	0.567844118501819	-1.52105317057266	0.128246494841261	0.317443860376176	shared	1.03697571768143	2.30425161746754
chr1	18311890	18312351	Peak1069	chr1	17898462	17898923	Peak1069	0.896224003294338	2.00370234478779	6.60218433069054	1.45003974970628	3.2324062155064	3.93405744698389	9.63066752373825	5.4015338379582	10.0580984013521	0	0	1.13743424419763	0	0	0	0	2.77164675613846	2.66796612302519	0.642989271991565	4.14931669817998	3.33469191683466e-05	0.000510905822048994	human	4.8009904282242	0.162490606313948
chr1	18313547	18313755	Peak1070	chr1	17900118	17900326	Peak1070	3.58489601317735	5.00925586196947	3.66788018371697	2.17505962455941	0.64648124310128	3.14724595758711	1.92613350474765	6.48184060554984	2.11749440028466	0	1.61429202903942	1.70615136629645	0	2.38550805449406	3.53843949748813	2.71730604630492	2.5448740242698	0.569929808900908	0.503980243627525	1.13085744155107	0.258115098409153	0.485709974037212	shared	3.19514304385486	1.70881385623186
chr1	18317039	18317267	Peak1071	chr1	17903508	17903736	Peak1071	2.68867200988301	3.00555351718168	1.46715207348679	1.45003974970628	6.4648124310128	4.72086893638067	1.92613350474765	1.08030676759164	2.64686800035582	5.14002418288769	3.22858405807885	3.98101985469172	8.35126160339318	0	5.89739916248022	3.62307472840656	3.47948566126778	-0.419478133632073	0.454376293342483	-0.9231954654727	0.355905351507257	0.585189457289347	shared	2.82782299892737	4.31733765570546
chr1	18320803	18321235	Peak1072	chr1	17907272	17907704	Peak1072	1.79244800658868	4.00740468957558	1.46715207348679	2.17505962455941	3.2324062155064	1.57362297879356	1.92613350474765	3.24092030277492	6.35248320085397	6.85336557718359	3.22858405807885	1.13743424419763	2.78375386779773	4.77101610898812	2.35895966499209	4.5288434105082	3.21434922053957	-0.208455439796754	0.460988884937049	-0.452191900082841	0.651130742882765	0.813916747606973	shared	2.86307006632077	3.66599384739232
chr1	18336892	18337448	Peak1073	chr1	17923395	17923955	Peak1073	9.85846403623771	7.01295820675726	6.60218433069054	7.25019874853138	8.40425616031664	4.72086893638067	3.8522670094953	11.883374443508	8.46997760113863	5.14002418288769	8.07146014519712	7.96203970938344	16.7025232067864	13.1202942997173	12.9742781574565	9.96345550311804	8.87428904235017	-0.414952796795863	0.294070337469842	-1.41106648282205	0.15822501176076	0.361237822666177	shared	7.56161660811735	10.5620107435066
chr1	18342832	18343495	Peak1074	chr1	17929391	17930054	Peak1074	0	2.00370234478779	4.40145622046036	3.62509937426569	8.40425616031664	7.08130340457101	3.8522670094953	4.32122707036656	3.70561520049815	6.85336557718359	6.4571681161577	5.68717122098817	0	10.7347862452233	7.07687899497626	2.71730604630492	4.80760018659971	-0.427665966614383	0.420508768655875	-1.01702032987656	0.309143758279929	0.539696553975963	shared	4.1549918649735	5.64666802869056
chr1	18375855	18376077	Peak1075	chr1	17966330	17966552	Peak1075	1.79244800658868	3.00555351718168	2.20072811023018	0.725019874853138	3.2324062155064	3.14724595758711	5.77840051424295	5.4015338379582	5.29373600071164	3.42668278859179	0	2.84358561049409	0	0	0	0.90576868210164	2.35956931975297	1.21352834358581	0.560053939430819	2.16680619159489	0.0302496351454687	0.120847762872987	shared	3.39745244831778	1.02514815445536
chr1	18419787	18422482	Peak1076	chr1	18010972	18013664	Peak1076	35.8489601317735	23.0425769650596	31.5437695799659	39.8760931169226	42.0212808015832	44.8482548956164	50.0794711234389	47.5334977740321	48.172997606476	39.4068520688056	33.9001326098279	45.4973697679054	27.8375386779773	29.8188506811758	35.3843949748813	34.4192099198623	38.0769531684565	0.165225654072335	0.18356140633493	0.900111071119498	0.368061144874741	0.5965356240656	shared	40.3296557772076	35.1806212429194
chr1	18484514	18485205	Peak1077	chr1	18077506	18078202	Peak1077	8.06601602964904	5.00925586196947	1.46715207348679	3.62509937426569	2.58592497240512	3.93405744698389	2.88920025712147	4.32122707036656	4.76436240064048	1.7133413942959	1.61429202903942	1.70615136629645	2.78375386779773	1.19275402724703	1.17947983249604	0.90576868210164	2.98486479288517	1.24721334595982	0.503155482274225	2.47878317915271	0.0131831417158018	0.0665201296323467	shared	4.07358838743206	1.58507731418203
chr1	18515587	18516198	Peak1078	chr1	18108164	18108775	Peak1078	9.85846403623771	9.01666055154505	5.13503225720375	7.97521862338452	7.11129367411408	5.50768042577745	6.74146726661677	6.48184060554984	5.82310960078281	0	8.07146014519712	5.68717122098817	8.35126160339318	10.7347862452233	4.71791932998417	12.680761549423	7.1183829459638	-0.064765063124405	0.330980912503102	-0.195676127165787	0.844863670939611	0.925833398918532	shared	7.07230744902355	7.17762287060127
chr1	18532928	18533898	Peak1079	chr1	18125488	18126457	Peak1079	15.2358080560037	13.0240652411206	16.872248845098	11.6003179976502	16.162031077532	18.0966642561259	20.2244017998503	17.2849082814662	17.9987024024196	13.7067311543672	4.84287608711827	18.1989479071622	16.7025232067864	22.6623265176936	11.7947983249604	17.2096049599312	15.7260597572054	0.0688451504277641	0.235225310859823	0.292677476654673	0.769768687414824	0.884199920711133	shared	16.277683106363	15.0168297368599
chr1	18545193	18545499	Peak1080	chr1	18140518	18140824	Peak1080	7.1697920263547	0	4.40145622046036	1.45003974970628	0.64648124310128	5.50768042577745	0.963066752373825	3.24092030277492	4.23498880056932	1.7133413942959	6.4571681161577	2.84358561049409	0	0	1.17947983249604	6.34038077471148	2.88427382807958	0.110350230609391	0.56121722655093	0.196626591966126	0.844119759450363	0.925308487997185	shared	3.06826950234646	2.64770796116503
chr1	18545692	18545869	Peak1081	chr1	18141017	18141194	Peak1081	2.68867200988301	5.00925586196947	1.46715207348679	1.45003974970628	1.29296248620256	1.57362297879356	6.74146726661677	1.08030676759164	1.58812080021349	0	4.84287608711827	2.27486848839527	0	0	0	0.90576868210164	1.93219457825492	0.779019319179951	0.592036862524445	1.31582907837565	0.188231417070034	0.401580080258943	shared	2.54351111049595	1.14621617965931
chr1	18577561	18578274	Peak1083	chr1	18173726	18174437	Peak1083	15.2358080560037	7.01295820675726	8.06933640417733	6.52517887367824	4.52536870170896	11.0153608515549	19.2613350474765	3.24092030277492	12.7049664017079	15.4200725486631	9.68575217423654	17.6302307850633	2.78375386779773	11.9275402724703	9.43583865996835	11.7749928673213	10.390588376335	-0.27181230989136	0.340822698125102	-0.797518215150062	0.425150128274833	0.647072062979282	shared	9.73235920509331	11.2368830250744
chr1	18586396	18587414	Peak1084	chr1	18182353	18183349	Peak1084	13.4433600494151	10.0185117239389	5.13503225720375	3.62509937426569	8.40425616031664	16.5230412773323	9.63066752373825	9.72276090832476	12.1755928016368	1.7133413942959	4.84287608711827	1.13743424419763	0	1.19275402724703	4.71791932998417	0	6.39266544743845	2.12109987154723	0.464122115856163	4.57013315910286	4.87414415498267e-06	9.4911687732375e-05	human	9.85314689735247	1.94347501183472
chr1	18594734	18596344	Peak1085	chr1	18191295	18192900	Peak1085	8.06601602964904	17.0314699306962	16.872248845098	12.3253378725033	25.8592497240512	15.7362297879356	12.5198677808597	25.9273624221993	21.7043176029177	8.56670697147949	0	9.6681910756799	2.78375386779773	21.4695724904466	16.5127176549446	1.81153736420328	13.5534112137789	0.86756383669815	0.40154727187622	2.16055218765273	0.0307299481564611	0.122172827259591	shared	17.3380111106567	8.68749706065022
chr1	18623524	18623709	Peak1086	chr1	18220681	18220867	Peak1086	3.58489601317735	7.01295820675726	3.66788018371697	2.17505962455941	3.2324062155064	4.72086893638067	4.81533376186912	1.08030676759164	2.64686800035582	8.56670697147949	3.22858405807885	2.27486848839527	0	8.34927819072922	2.35895966499209	6.34038077471148	4.00345974114381	-0.30198558661665	0.423019788852221	-0.713880519481197	0.475301064218545	0.687673963350424	shared	3.65961974554607	4.44553973548377
chr1	18636622	18636832	Peak1087	chr1	18234105	18234315	Peak1087	0.896224003294338	3.00555351718168	2.93430414697357	0.725019874853138	0	2.36043446819034	0.963066752373825	1.08030676759164	4.76436240064048	1.7133413942959	1.61429202903942	2.84358561049409	5.56750773559545	2.38550805449406	2.35895966499209	3.62307472840656	2.30222132177604	-0.450735348642381	0.520467100256782	-0.866020827099353	0.386478740527352	0.613285137428611	shared	1.85880799234433	2.87232417390251
chr1	18637496	18639240	Peak1089	chr1	18234979	18236723	Peak1089	13.4433600494151	15.0277675859084	9.53648847766411	15.950437246769	13.5761061051269	14.162606809142	23.1136020569718	21.6061353518328	15.8812080021349	23.9867795201426	20.9857963775125	19.3363821513598	25.0537848101795	22.6623265176936	7.07687899497626	24.4557544167443	17.8659634045983	-0.356647445480422	0.242823812120569	-1.46874988233582	0.141900642204278	0.337811199756267	shared	15.810856853885	20.5082432555155
chr1	18644938	18645775	Peak1090	chr1	18242431	18243266	Peak1090	10.7546880395321	5.00925586196947	13.9379446981245	8.70023849823766	8.40425616031664	7.86811489396778	11.5568010284859	3.24092030277492	12.7049664017079	17.133413942959	11.300044203276	9.09947395358108	8.35126160339318	16.6985563814584	7.07687899497626	16.3038362778295	10.5087907026619	-0.382582197621086	0.29727913312907	-1.28694602138449	0.198113102996587	0.41421708073869	shared	9.13079843167965	12.2804950510676
chr1	18648768	18649504	Peak1091	chr1	18246259	18246995	Peak1091	2.68867200988301	8.01480937915116	2.93430414697357	2.90007949941255	11.636662375823	6.29449191517423	4.81533376186912	4.32122707036656	6.35248320085397	6.85336557718359	4.84287608711827	2.84358561049409	0	4.77101610898812	1.17947983249604	3.62307472840656	4.62946633151212	0.627016720089963	0.427723291133871	1.4659400904444	0.142664608804884	0.338900823807422	shared	5.55089592883414	3.44477113495524
chr1	18650321	18650612	Peak1092	chr1	18247812	18248103	Peak1092	0	4.00740468957558	2.20072811023018	7.25019874853138	1.29296248620256	2.36043446819034	0	1.08030676759164	0.529373600071165	1.7133413942959	1.61429202903942	0.568717122098817	0	3.57826208174109	2.35895966499209	1.81153736420328	1.89790740792271	0.231987075161952	0.606008593809911	0.382811526984254	0.701859514072387	0.844383424610233	shared	2.08015654115476	1.66358709376723
chr1	18691805	18693749	Peak1095	chr1	18291607	18293972	Peak1095	20.6131520757698	24.0444281374535	23.4744331757886	15.950437246769	23.9198059947474	33.0460825546647	30.8181360759624	15.124294746283	37.5855256050527	27.4134623087344	30.6715485517491	34.6917444480279	30.621292545775	47.7101610898812	24.7690764824169	16.3038362778295	27.2973385823066	-0.261087080545189	0.244213509963986	-1.06909351814194	0.285027532095801	0.514927613753472	shared	24.9529217347212	30.3115888149163
chr1	18704979	18706785	Peak1096	chr1	18305164	18306968	Peak1096	22.4056000823584	24.0444281374535	22.0072811023018	30.4508347438318	36.2029496136717	37.7669514910454	42.3749371044483	35.6501233305241	47.1142504063336	15.4200725486631	27.4429644936702	35.8291786922255	27.8375386779773	38.168128871905	29.4869958124011	19.9269110062361	30.7580716321904	0.233922197094265	0.227638377647533	1.02760439391491	0.304135956498678	0.534701231655126	shared	33.1130395568854	27.7302557290112
chr1	18713637	18714396	Peak1097	chr1	18318394	18319209	Peak1097	1.79244800658868	3.00555351718168	0	0.725019874853138	0.64648124310128	1.57362297879356	1.92613350474765	1.08030676759164	3.17624160042699	0	3.22858405807885	1.70615136629645	0	1.19275402724703	1.17947983249604	3.62307472840656	1.5534907191131	-0.143023917850918	0.573840272152165	-0.249239944966763	0.803175182520789	0.903636675027679	shared	1.54731194369829	1.56143485893213
chr1	18714438	18715183	Peak1098	chr1	18319251	18319994	Peak1098	7.1697920263547	5.00925586196947	1.46715207348679	3.62509937426569	5.17184994481024	4.72086893638067	8.66760077136442	14.0439879786913	7.94060400106747	6.85336557718359	3.22858405807885	6.25588834308699	8.35126160339318	5.96377013623515	1.17947983249604	7.24614945681312	6.05591937347986	0.176266679314889	0.395518160214863	0.445660141671201	0.655842760244451	0.816986119322195	shared	6.42402344093231	5.5826427153267
chr1	18723681	18723865	Peak1099	chr1	18330231	18330415	Peak1099	1.79244800658868	1.00185117239389	2.20072811023018	0.725019874853138	2.58592497240512	0.786811489396778	4.81533376186912	2.16061353518328	2.64686800035582	1.7133413942959	1.61429202903942	1.70615136629645	0	2.38550805449406	3.53843949748813	0.90576868210164	1.91119374668698	0.176769071595071	0.53101226791201	0.332890749003113	0.739216752800683	0.866673511953127	shared	2.07951099147511	1.6947858605308
chr1	18723903	18724121	Peak1100	chr1	18330453	18330671	Peak1100	6.27356802306036	1.00185117239389	0	1.45003974970628	3.2324062155064	3.14724595758711	1.92613350474765	3.24092030277492	2.64686800035582	1.7133413942959	0	1.70615136629645	0	4.77101610898812	1.17947983249604	1.81153736420328	2.13128493702576	0.433899973035296	0.548757526667173	0.790695256009601	0.429121845082226	0.650317056629058	shared	2.54655921401472	1.5973608666114
chr1	18730414	18732656	Peak1101	chr1	18336951	18339192	Peak1101	25.0942720922415	24.0444281374535	16.1386728083547	20.3005564958879	18.1014748068358	19.6702872349195	20.2244017998503	21.6061353518328	12.7049664017079	13.7067311543672	19.3715043484731	30.7107245933361	16.7025232067864	13.1202942997173	11.7947983249604	22.644217052541	19.1209992568291	0.0206685321271273	0.240995269768334	0.0857632274151925	0.931654639006053	0.968716196076252	shared	19.7650216810093	18.2929704257402
chr1	18737290	18740609	Peak1102	chr1	18343828	18347169	Peak1102	119.197792438147	108.199926618541	93.8977327031544	90.6274843566422	114.427180028927	159.722732347546	185.871883208148	157.724788068379	172.5757936232	197.034260344028	114.614734061799	155.828491455076	122.4851701831	177.720350059808	132.101741239557	123.184540765823	139.075912593867	-0.131165435071222	0.185841870394105	-0.705790545440952	0.480318402523887	0.691626858298905	shared	133.582812599187	146.138469729884
chr1	18741155	18741875	Peak1103	chr1	18347715	18348435	Peak1103	3.58489601317735	1.00185117239389	6.60218433069054	3.62509937426569	3.2324062155064	3.93405744698389	4.81533376186912	7.56214737314148	3.70561520049815	8.56670697147949	6.4571681161577	12.511776686174	13.9187693389886	8.34927819072922	4.71791932998417	4.5288434105082	6.06962830828424	-0.924420586662242	0.358932305360737	-2.57547334930795	0.0100102987341061	0.0542064737277306	shared	4.22928787650295	8.43578029200306
chr1	18742649	18742869	Peak1104	chr1	18349208	18349428	Peak1104	4.48112001647169	2.00370234478779	2.20072811023018	2.90007949941255	0.64648124310128	2.36043446819034	0.963066752373825	1.08030676759164	0.529373600071165	0	1.61429202903942	2.27486848839527	2.78375386779773	1.19275402724703	1.17947983249604	0.90576868210164	1.69476310808172	0.31147538739679	0.568854854363361	0.547548087192437	0.584002243215463	0.769016369018961	shared	1.90725475580338	1.42155956101102
chr1	18742978	18745251	Peak1105	chr1	18349537	18351806	Peak1105	3.58489601317735	13.0240652411206	2.93430414697357	5.07513912397197	3.87888745860768	3.93405744698389	6.74146726661677	6.48184060554984	3.17624160042699	22.2734381258467	22.6000884065519	27.8671389828421	16.7025232067864	27.4333426266817	29.4869958124011	21.7384483704394	13.5583046521861	-2.17200528881822	0.28101343283488	-7.72918670437529	1.08235833979518e-14	1.15095645619571e-12	chimp	5.4256554337143	24.0145679330784
chr1	18752475	18754325	Peak1106	chr1	18359026	18360879	Peak1106	23.3018240856528	23.0425769650596	28.6094654329923	26.100715494713	12.9296248620256	29.1120251076808	22.150535304598	21.6061353518328	21.1749440028466	39.4068520688056	25.8286724646308	10.8056253198775	11.1350154711909	23.8550805449406	27.128036147409	25.3615230988459	23.2217907326939	-0.00404139572957324	0.249578125583106	-0.016192908413472	0.987080492989461	0.994182763888016	shared	23.1142051786002	23.3601150165286
chr1	18761290	18762778	Peak1107	chr1	18367834	18369325	Peak1107	13.4433600494151	18.0333211030901	9.53648847766411	8.70023849823766	17.4549935637346	18.8834757455227	16.372134790355	11.883374443508	15.3518344020638	15.4200725486631	16.1429202903942	14.7866451745693	5.56750773559545	7.15652416348218	14.1537579899525	12.680761549423	13.4729631578544	0.173716835355149	0.257389573080526	0.674917920240693	0.499727914480247	0.706856219607249	shared	14.4065801192879	12.2725984931542
chr1	18767239	18767867	Peak1108	chr1	18373771	18374399	Peak1108	10.7546880395321	10.0185117239389	2.93430414697357	7.97521862338452	6.4648124310128	10.2285493621581	4.81533376186912	8.64245414073311	12.1755928016368	6.85336557718359	3.22858405807885	10.2369081977787	8.35126160339318	4.77101610898812	4.71791932998417	1.81153736420328	7.12375357942806	0.480423021606088	0.369841945737428	1.29899549562496	0.193945475002711	0.408640014434125	shared	8.22327389235989	5.71008460565856
chr1	18770803	18773640	Peak1109	chr1	18377334	18380165	Peak1109	38.5376321416565	26.0481304822413	23.4744331757886	25.3756956198598	31.0310996688614	31.4724595758711	37.5596033425792	43.2122707036656	47.1142504063336	42.8335348573974	24.2143804355914	50.6158238667947	30.621292545775	56.0594392806104	27.128036147409	29.8903665093541	35.3242780474868	-0.167640175543862	0.221563453786835	-0.756623769302439	0.449275296820122	0.666613433535812	shared	33.7583972352064	37.3375533775617
chr1	18794088	18795120	Peak1111	chr1	18400367	18401401	Peak1111	8.96224003294338	11.0203628963328	7.33576036743393	12.3253378725033	14.8690685913294	14.162606809142	9.63066752373825	11.883374443508	21.7043176029177	10.2800483657754	12.9143362323154	11.3743424419763	13.9187693389886	17.8913104087055	9.43583865996835	11.7749928673213	12.4677109034312	0.0361398346825094	0.2745959968781	0.131610930579417	0.895292039386076	0.950859424968244	shared	12.4326373488721	12.5128054735787
chr1	18808193	18811762	Peak1112	chr1	18414422	18417986	Peak1112	93.2072963426111	82.1517961362994	27.1423133595056	63.076729112223	36.2029496136717	60.5844846835519	90.5282747231395	71.3002466610482	104.815972814091	54.8269246174687	41.971592755025	32.4168759596326	105.782646976314	104.962354397739	48.3586731323378	28.0788291451508	65.337997526863	0.243600463875212	0.313568675626596	0.776864791702907	0.437238545572412	0.656859510330146	shared	69.8900070495712	59.4854138548096
chr1	18816058	18817368	Peak1113	chr1	18422278	18423588	Peak1113	24.1980480889471	16.0296187583023	17.6058248818414	15.950437246769	17.4549935637346	14.162606809142	17.3352015427288	22.6864421194244	29.115548003914	17.133413942959	12.9143362323154	24.4548362502491	22.2700309423818	25.0478345721876	16.5127176549446	17.2096049599312	19.3800934731108	-0.00973880635269757	0.227594070872205	-0.0427902463160649	0.965868739181721	0.98446091485876	shared	19.3931912238671	19.3632535078527
chr1	18819056	18823052	Peak1114	chr1	18425276	18429281	Peak1114	62.7356802306036	53.0981121368764	35.9452258004263	50.7513912397197	60.122755608419	66.8789765987262	77.045340189906	50.7744180768071	77.8179192104612	85.6670697147948	82.3288934810106	79.6203970938344	83.5126160339318	59.6377013623515	29.4869958124011	52.5345835618951	62.9973797595103	-0.162194126929242	0.21496086581581	-0.754528626937236	0.450531862538177	0.667560953239572	shared	59.4633132324384	67.5411795800314
chr1	18823744	18826172	Peak1115	chr1	18429973	18432410	Peak1115	8.06601602964904	15.0277675859084	10.2700645144075	18.8505167461816	14.2225873482282	8.65492638336456	19.2613350474765	10.8030676759164	29.115548003914	11.9933897600713	22.6000884065519	15.3553622966681	33.4050464135727	22.6623265176936	21.2306369849288	25.3615230988459	17.9300126758362	-0.471442968584675	0.286363485358702	-1.64630964731463	0.099700024276314	0.270561958051609	shared	14.9190921483385	21.8011962111903
chr1	18833181	18834761	Peak1117	chr1	18439278	18440860	Peak1117	8.96224003294338	15.0277675859084	19.8065529920716	10.1502782479439	13.5761061051269	14.162606809142	21.1874685522241	11.883374443508	11.1168456014945	10.2800483657754	14.5286282613548	14.2179280524704	5.56750773559545	3.57826208174109	10.6153184924644	14.4922989136262	12.4470770170869	0.322351211896582	0.283248011308059	1.13805286896082	0.255098406734022	0.48249616596679	shared	13.985915596707	10.4685702718611
chr1	18840579	18844876	Peak1118	chr1	18446648	18450945	Peak1118	62.7356802306036	64.1184750332093	53.5510506822677	65.9768086116355	70.4664554980395	52.7163697895841	48.1533376186912	60.4971789851318	51.349239206903	75.3870213490195	62.9573891325375	60.8527320645735	41.7563080169659	57.2521933078575	68.4098302847705	69.7441885218263	60.370266145851	-0.104417648275109	0.137322210084016	-0.760384268584265	0.447024923865571	0.664813819354574	shared	58.8405106284518	62.3370946682215
chr1	18848069	18849194	Peak1119	chr1	18454133	18455259	Peak1119	3.58489601317735	8.01480937915116	13.2043686613811	7.25019874853138	9.6972186465192	8.65492638336456	8.66760077136442	5.4015338379582	10.0580984013521	3.42668278859179	8.07146014519712	11.9430595640752	13.9187693389886	14.3130483269644	9.43583865996835	8.15191813891476	8.98715173784373	-0.229024811053999	0.299520329097194	-0.764638619836989	0.444486765503452	0.662713398191224	shared	8.28151676031105	9.89439670895717
chr1	18894690	18895535	Peak1121	chr1	18506274	18507119	Peak1121	8.06601602964904	7.01295820675726	2.93430414697357	7.97521862338452	5.17184994481024	5.50768042577745	6.74146726661677	5.4015338379582	8.46997760113863	11.9933897600713	12.9143362323154	7.96203970938344	19.4862770745841	11.9275402724703	7.07687899497626	9.0576868210164	8.60619718424268	-0.693626234913359	0.298229020357152	-2.32581736707812	0.0200282957496136	0.0903052099881188	shared	6.36455623145174	11.4883069806882
chr1	18940158	18940696	Peak1124	chr1	18553038	18553573	Peak1124	0.896224003294338	2.00370234478779	2.20072811023018	2.90007949941255	1.93944372930384	4.72086893638067	0.963066752373825	1.08030676759164	6.88185680092514	1.7133413942959	0	2.84358561049409	2.78375386779773	3.57826208174109	1.17947983249604	0.90576868210164	2.28690427582665	0.459154744643766	0.537900558543895	0.85360525723696	0.393323744629792	0.619157379353549	shared	2.62069743825555	1.85774163841807
chr1	18941483	18941695	Peak1125	chr1	18554364	18554576	Peak1125	0	1.00185117239389	0.733576036743393	2.17505962455941	0.64648124310128	1.57362297879356	1.92613350474765	5.4015338379582	4.76436240064048	0	4.84287608711827	1.70615136629645	0	1.19275402724703	3.53843949748813	2.71730604630492	2.01375923896204	-0.0467699115489171	0.56714713941565	-0.0824652163406936	0.934276777432773	0.970032702510119	shared	2.02473564432643	1.99964671777926
chr1	18959836	18960337	Peak1126	chr1	18572774	18573275	Peak1126	0.896224003294338	2.00370234478779	0	1.45003974970628	4.52536870170896	4.72086893638067	0.963066752373825	5.4015338379582	9.52872480128096	0	0	7.39332258728463	2.78375386779773	3.57826208174109	4.71791932998417	6.34038077471148	3.39394798556313	-0.169942900908422	0.564623700045156	-0.300984356297533	0.763426423601065	0.880592572166048	shared	3.276614347499	3.54480552021701
chr1	18971087	18971721	Peak1127	chr1	18584009	18584643	Peak1127	0	1.00185117239389	0.733576036743393	1.45003974970628	3.87888745860768	2.36043446819034	2.88920025712147	4.32122707036656	9.52872480128096	3.42668278859179	1.61429202903942	6.82460546518581	5.56750773559545	0	3.53843949748813	0	2.94596678314445	0.00534150022203673	0.592944738847843	0.00900842839488863	0.992812411281024	0.997035886889486	shared	2.90710455715673	2.99593250227152
chr1	18974348	18975724	Peak1128	chr1	18587529	18588909	Peak1128	7.1697920263547	7.01295820675726	4.40145622046036	10.1502782479439	21.3338810223422	11.8021723409517	16.372134790355	32.4092030277492	31.7624160042699	8.56670697147949	12.9143362323154	18.767665029261	25.0537848101795	13.1202942997173	8.2563588274723	7.24614945681312	14.7712242196514	0.254251233713338	0.392438713589111	0.647875005470389	0.517065797978708	0.720026679748517	shared	15.8238102096871	13.4178993753197
chr1	18981798	18982570	Peak1129	chr1	18594981	18595751	Peak1129	7.1697920263547	8.01480937915116	0.733576036743393	3.62509937426569	3.2324062155064	2.36043446819034	3.8522670094953	6.48184060554984	19.0574496025619	3.42668278859179	6.4571681161577	3.4123027325929	0	0	4.71791932998417	1.81153736420328	4.64708031558429	0.911266183772258	0.532314599310273	1.71189402836781	0.0869161993794631	0.247507395432142	shared	6.05863052420208	2.83223004736141
chr1	19007702	19007998	Peak1130	chr1	18621848	18622144	Peak1130	0	7.01295820675726	6.60218433069054	5.8001589988251	3.87888745860768	3.14724595758711	6.74146726661677	0	0.529373600071165	3.42668278859179	8.07146014519712	5.11845409888936	5.56750773559545	3.57826208174109	3.53843949748813	4.5288434105082	4.22137034857292	-0.314363449016603	0.48276905964607	-0.651167349554403	0.514938464505689	0.718364375322227	shared	3.74580842435063	4.83280710828731
chr1	19043643	19044357	Peak1131	chr1	18659191	18659897	Peak1131	0	2.00370234478779	0.733576036743393	0.725019874853138	5.81833118791152	1.57362297879356	0.963066752373825	12.9636812110997	11.6462192015656	0	3.22858405807885	9.09947395358108	2.78375386779773	5.96377013623515	1.17947983249604	1.81153736420328	3.78086367503254	0.126442295683316	0.615957239225812	0.205277716749038	0.837355152794759	0.921688732093283	shared	4.04746884312539	3.4380856017703
chr1	19076597	19078197	Peak1132	chr1	18692203	18693799	Peak1132	10.7546880395321	17.0314699306962	16.872248845098	14.5003974970628	20.0409185361397	14.9494182985388	19.2613350474765	25.9273624221993	28.5861744038429	15.4200725486631	17.7572123194337	23.8861191281503	13.9187693389886	26.2405885994347	14.1537579899525	14.4922989136262	18.3620519911772	0.0180219442637489	0.246970270092689	0.0729721203162842	0.941828303111657	0.973299999338557	shared	18.658223668954	17.9812598340356
chr1	19079473	19086235	Peak1133	chr1	18695075	18701822	Peak1133	47.4998721745999	51.0944097920886	57.2189308659847	42.7761726163351	76.9312679290523	41.7010089380293	56.8209383900557	56.1759519147652	71.9948096096784	39.4068520688056	54.8859289873404	43.2225012795101	50.1075696203591	54.8666852533634	53.0765924623219	42.5711280587771	52.5219137475667	0.223307328474768	0.171322920358378	1.30342938357371	0.192428210341631	0.406794750643604	shared	55.8014846922877	48.3053225329254
chr1	19086853	19089161	Peak1135	chr1	18702437	18704744	Peak1135	13.4433600494151	24.0444281374535	20.540129028815	18.8505167461816	29.7381371826589	16.5230412773323	16.372134790355	25.9273624221993	46.0555032061913	13.7067311543672	11.300044203276	18.1989479071622	13.9187693389886	20.2768184631995	22.4101168174248	27.1730604630492	21.1549438242543	0.334134297750611	0.279397721228404	1.19590917306537	0.231732005085695	0.456181788059502	shared	23.4994014267336	18.1406411924954
chr1	19112599	19112838	Peak1136	chr1	18728819	18729058	Peak1136	2.68867200988301	0	1.46715207348679	2.90007949941255	1.29296248620256	3.14724595758711	4.81533376186912	5.4015338379582	4.23498880056932	3.42668278859179	3.22858405807885	6.25588834308699	2.78375386779773	2.38550805449406	3.53843949748813	1.81153736420328	3.08614765004434	-0.28222972992229	0.460175311305865	-0.6133091519434	0.539671943114249	0.737107059261434	shared	2.88310760299652	3.34719913910583
chr1	19119057	19119590	Peak1137	chr1	18735810	18736365	Peak1137	0.896224003294338	2.00370234478779	0.733576036743393	1.45003974970628	2.58592497240512	1.57362297879356	2.88920025712147	0	8.9993512012098	10.2800483657754	4.84287608711827	6.25588834308699	5.56750773559545	4.77101610898812	3.53843949748813	7.24614945681312	3.97709794618295	-1.10719249679608	0.482044898503671	-2.29686591484102	0.0216264199454171	0.0954270832993384	shared	2.34796017156242	6.07170365640935
chr1	19149914	19150186	Peak1138	chr1	18767238	18767510	Peak1138	1.79244800658868	2.00370234478779	2.20072811023018	3.62509937426569	6.4648124310128	0.786811489396778	1.92613350474765	2.16061353518328	2.64686800035582	1.7133413942959	4.84287608711827	5.11845409888936	5.56750773559545	3.57826208174109	1.17947983249604	3.62307472840656	3.07688829719446	-0.387624490298548	0.45520816627684	-0.851532373570841	0.394473687794573	0.620217173746061	shared	2.62302408850763	3.66042799407752
chr1	19154920	19155279	Peak1139	chr1	18768343	18768702	Peak1139	8.06601602964904	11.0203628963328	8.06933640417733	10.8752981227971	6.4648124310128	7.08130340457101	8.66760077136442	7.56214737314148	10.5874720014233	1.7133413942959	6.4571681161577	4.54973697679054	11.1350154711909	5.96377013623515	3.53843949748813	10.8692241852197	7.66381532574045	0.490112166241692	0.322594714060224	1.51928145403584	0.128691665913615	0.318025633648192	shared	8.71048327049659	6.31809939676829
chr1	19158219	19159546	Peak1140	chr1	18772558	18773887	Peak1140	11.6509120428264	6.01110703436337	10.2700645144075	4.35011924911883	3.87888745860768	12.5889838303485	10.5937342761121	14.0439879786913	14.2930872019214	5.14002418288769	6.4571681161577	7.96203970938344	13.9187693389886	22.6623265176936	11.7947983249604	11.7749928673213	10.4619376652369	-0.212749118891211	0.341207153195683	-0.623518929479181	0.532943566856345	0.732074716268761	shared	9.74232039848856	11.3871598653418
chr1	19170878	19172258	Peak1141	chr1	18785949	18787322	Peak1141	5.37734401976603	6.01110703436337	6.60218433069054	7.97521862338452	12.9296248620256	14.162606809142	9.63066752373825	16.2046015138746	17.4693288023484	6.85336557718359	8.07146014519712	10.8056253198775	22.2700309423818	16.6985563814584	16.5127176549446	8.15191813891476	11.6078973549557	-0.175899246918289	0.315245279076575	-0.557975832131533	0.576860887421207	0.763909216680204	shared	10.7069648354815	12.7662391657083
chr1	19185242	19185451	Peak1144	chr1	18799423	18799636	Peak1144	1.79244800658868	1.00185117239389	2.20072811023018	1.45003974970628	0	0.786811489396778	5.77840051424295	3.24092030277492	1.58812080021349	1.7133413942959	0	1.70615136629645	2.78375386779773	1.19275402724703	1.17947983249604	0	1.65092503960502	0.578702129962123	0.604183233467489	0.95782553686714	0.338150739803251	0.568468899023347	shared	1.98214668283857	1.22506864116188
chr1	19252600	19252963	Peak1146	chr1	18869331	18869693	Peak1146	2.68867200988301	2.00370234478779	2.93430414697357	6.52517887367824	2.58592497240512	1.57362297879356	2.88920025712147	2.16061353518328	3.70561520049815	0	1.61429202903942	0	2.78375386779773	0	0	0	1.96655501351008	2.17151054622751	0.624719912286191	3.47597459840966	0.000509000494374281	0.0051149945387841	human	3.00742603548047	0.628292270976736
chr1	19306303	19308508	Peak1147	chr1	18925327	18928065	Peak1147	24.1980480889471	18.0333211030901	26.4087373227622	19.5755366210347	17.4549935637346	13.3757953197452	16.372134790355	31.3288962601575	24.8805592033447	8.56670697147949	9.68575217423654	12.511776686174	2.78375386779773	9.54203221797625	17.6921974874406	9.96345550311804	16.3983560738371	0.938336187457028	0.261311679896674	3.590869676503	0.000329576410463995	0.00357332072343395	human	21.2920024747968	10.106524986889
chr1	19318128	19318609	Peak1148	chr1	18937600	18938080	Peak1148	2.68867200988301	4.00740468957558	3.66788018371697	5.07513912397197	5.81833118791152	1.57362297879356	5.77840051424295	9.72276090832476	5.29373600071164	5.14002418288769	1.61429202903942	3.4123027325929	5.56750773559545	8.34927819072922	7.07687899497626	9.96345550311804	5.29685543537943	-0.293318899536243	0.383243930963815	-0.765358237503145	0.444058254081986	0.662432455578053	shared	4.84732751079244	5.87481990984843
chr1	19325629	19329340	Peak1149	chr1	18945099	18948801	Peak1149	48.3960961778942	35.0647910337863	45.4817142780904	50.7513912397197	29.0916559395576	66.8789765987262	60.673205399551	46.4531910064405	57.7017224077569	97.6604594748661	77.4860173938924	58.0091464540794	77.9451082983364	59.6377013623515	60.1534714572982	52.5345835618951	57.7449520052651	-0.461444444447845	0.190211323945438	-2.42595674577299	0.0152680898818178	0.074087954778327	shared	48.9436382312803	69.0609268575313
chr1	19345887	19346135	Peak1150	chr1	18965314	18965562	Peak1150	0	6.01110703436337	3.66788018371697	3.62509937426569	1.29296248620256	0.786811489396778	3.8522670094953	2.16061353518328	2.11749440028466	3.42668278859179	1.61429202903942	6.82460546518581	5.56750773559545	2.38550805449406	5.89739916248022	3.62307472840656	3.30333159229387	-0.686151618577376	0.459469594875439	-1.49335587431719	0.135344056925572	0.328013190593591	shared	2.61269283476762	4.19129570911333
chr1	19348493	19349374	Peak1151	chr1	18968373	18969255	Peak1151	0	8.01480937915116	4.40145622046036	4.35011924911883	9.05073740341792	6.29449191517423	6.74146726661677	10.8030676759164	10.0580984013521	5.14002418288769	8.07146014519712	11.9430595640752	2.78375386779773	7.15652416348218	22.4101168174248	17.2096049599312	8.40179945075023	-0.703059199516272	0.397404745581484	-1.76912633111	0.0768727946281626	0.228267340493709	shared	6.6349163901342	10.6735062429708
chr1	19351361	19351879	Peak1152	chr1	18971248	18971759	Peak1152	2.68867200988301	2.00370234478779	0	5.8001589988251	3.87888745860768	7.86811489396778	5.77840051424295	3.24092030277492	5.29373600071164	0	1.61429202903942	0.568717122098817	2.78375386779773	2.38550805449406	1.17947983249604	0.90576868210164	2.87438200698929	1.46880534830551	0.554043945095775	2.65106290088884	0.00802388965176021	0.0459812994317522	shared	4.06139916931121	1.34821708400396
chr1	19459587	19461855	Peak1155	chr1	19079346	19081596	Peak1155	43.9149761614226	42.0777492405436	37.4123778739131	45.6762521157477	35.5564683705704	49.569123831997	48.1533376186912	37.8107368657074	33.3505368044834	42.8335348573974	43.5858847840644	17.6302307850633	30.621292545775	52.4811771988693	61.3329512897942	48.9115088334885	41.9323836985955	-0.0329739280500112	0.2167018157898	-0.15216267537876	0.879058631843301	0.9426414415507	shared	41.5023954314529	42.4852257563503
chr1	19606315	19607498	Peak1159	chr1	19231760	19232933	Peak1159	7.1697920263547	3.00555351718168	9.53648847766411	2.90007949941255	9.05073740341792	7.08130340457101	0.963066752373825	5.4015338379582	10.5874720014233	8.56670697147949	3.22858405807885	2.84358561049409	0	3.57826208174109	4.71791932998417	2.71730604630492	5.08427443865249	0.715391165850227	0.433093863847138	1.65181551984012	0.0985721638934064	0.268581841300975	shared	6.18844743559526	3.66462344258323
chr1	19626672	19627279	Peak1162	chr1	19251059	19251666	Peak1162	12.5471360461207	6.01110703436337	3.66788018371697	5.07513912397197	7.75777491721536	4.72086893638067	0.963066752373825	5.4015338379582	11.6462192015656	1.7133413942959	1.61429202903942	2.27486848839527	2.78375386779773	1.19275402724703	1.17947983249604	3.62307472840656	4.51076815008404	1.44493735185196	0.477305644229554	3.02727899684554	0.00246766084446334	0.0184728300476442	shared	6.42119178151852	2.05450919538256
chr1	19703350	19704275	Peak1163	chr1	19329593	19330592	Peak1163	0.896224003294338	7.01295820675726	4.40145622046036	5.8001589988251	1.29296248620256	0.786811489396778	0	1.08030676759164	0.529373600071165	3.42668278859179	4.84287608711827	3.98101985469172	2.78375386779773	7.15652416348218	4.71791932998417	12.680761549423	3.8368618383555	-1.11512150041923	0.515650395951353	-2.1625533678916	0.0305755481839568	0.121744222307986	shared	2.42225019695547	5.65564823444126
chr1	19716363	19717138	Peak1164	chr1	19343226	19344001	Peak1164	5.37734401976603	1.00185117239389	0.733576036743393	2.90007949941255	0.64648124310128	3.93405744698389	2.88920025712147	1.08030676759164	1.05874720014233	0	4.84287608711827	0.568717122098817	0	1.19275402724703	3.53843949748813	1.81153736420328	1.97349798383825	0.263279019150386	0.572155902513164	0.460152587771876	0.645406699805101	0.810395778323604	shared	2.1801826270285	1.70776058545079
chr1	19832378	19834270	Peak1166	chr1	19462705	19464596	Peak1166	8.06601602964904	16.0296187583023	9.53648847766411	7.97521862338452	14.2225873482282	7.08130340457101	10.5937342761121	10.8030676759164	21.1749440028466	18.8467553372549	3.22858405807885	7.39332258728463	8.35126160339318	10.7347862452233	12.9742781574565	9.0576868210164	11.0043533378989	0.243403274856295	0.318650895255325	0.763855612774174	0.444953291397346	0.663125429924707	shared	11.720330955186	10.0838106871011
chr1	19843040	19845323	Peak1168	chr1	19473472	19475754	Peak1168	19.7169280724754	13.0240652411206	18.3394009185848	15.2254173719159	20.0409185361397	10.2285493621581	16.372134790355	20.5258285842412	26.4686800035582	8.56670697147949	3.22858405807885	19.3363821513598	11.1350154711909	25.0478345721876	4.71791932998417	18.1153736420328	15.6306086923039	0.37928137402446	0.314390834909168	1.20640086131658	0.227662964110722	0.451487751809988	shared	17.7713247645054	12.8782594566162
chr1	19856400	19858971	Peak1170	chr1	19487026	19489644	Peak1170	16.1320320592981	18.0333211030901	17.6058248818414	15.2254173719159	29.7381371826589	12.5889838303485	20.2244017998503	15.124294746283	26.4686800035582	5.14002418288769	25.8286724646308	27.2984218607432	16.7025232067864	20.2768184631995	15.3332378224486	24.4557544167443	19.1360340872678	-0.0565548312489616	0.263090379270429	-0.214963509520161	0.829795768653765	0.917753459233499	shared	19.0156769976494	19.2907789167772
chr1	19861937	19864699	Peak1171	chr1	19492616	19495369	Peak1171	31.3678401153018	21.0388746202718	19.8065529920716	23.2006359953004	27.798693453355	33.0460825546647	27.9289358188409	27.007669189791	38.644272805195	35.9801692802138	27.4429644936702	20.4738163955574	22.2700309423818	33.3971127629169	18.8716773199367	31.7019038735574	27.4985770383142	0.0517705672580507	0.207019261731226	0.250076088693934	0.802528507049872	0.903361457295099	shared	27.7599508383103	27.1625250097477
chr1	19865020	19870906	Peak1172	chr1	19495690	19501628	Peak1172	71.697920263547	68.1258797227849	86.5619723357204	88.4524247320828	87.2749678186728	86.5492638336456	89.5652079707657	66.9790195906816	97.4047424130943	78.8137041376113	74.2574333358135	62.5588834308699	100.215139240718	72.7579956620689	49.5381529648338	58.8749643366066	77.4767294868448	0.271301508670393	0.142708459357439	1.90108918484551	0.0572903319551171	0.187340092801366	shared	82.5123776312217	71.0023247297889
chr1	19870947	19879931	Peak1173	chr1	19501669	19510651	Peak1173	172.971232635807	132.244354755994	151.850239605882	125.428438349593	150.630129642598	169.951281709704	161.795214398803	168.527855744296	162.517695221848	164.480773852406	158.200618845864	144.4541490131	153.106462728875	119.275402724703	141.537579899525	162.132594096194	152.444001451574	0.0625800027813959	0.106318469664887	0.588608949871515	0.556123628739326	0.749110459353085	shared	155.101826896058	149.026797308667
chr1	19896980	19899397	Peak1174	chr1	19527285	19529705	Peak1174	24.1980480889471	23.0425769650596	21.2737050655584	23.2006359953004	24.5662872378486	16.5230412773323	24.0766688093456	22.6864421194244	22.7630648030601	22.2734381258467	9.68575217423654	18.767665029261	22.2700309423818	15.5058023542114	16.5127176549446	15.3980675957279	20.1714965149054	0.397117696709591	0.203275184350184	1.95359653948449	0.0507489502111302	0.172593709321094	shared	22.4811633735418	17.2019248395157
chr1	19990077	19992276	Peak1175	chr1	19618579	19620783	Peak1175	4.48112001647169	3.00555351718168	2.20072811023018	3.62509937426569	9.05073740341792	11.0153608515549	5.77840051424295	15.124294746283	15.3518344020638	17.133413942959	9.68575217423654	21.6112506397551	19.4862770745841	20.2768184631995	3.53843949748813	9.0576868210164	10.6514229718094	-0.8082324400869	0.405847364401236	-1.99146898805003	0.0464293513532188	0.162535550898012	shared	7.73701432619019	14.3985198018912
chr1	20011324	20011518	Peak1176	chr1	19640149	19640343	Peak1176	5.37734401976603	2.00370234478779	1.46715207348679	3.62509937426569	3.87888745860768	3.14724595758711	2.88920025712147	3.24092030277492	2.11749440028466	1.7133413942959	0	3.98101985469172	2.78375386779773	3.57826208174109	2.35895966499209	9.96345550311804	3.25786490970742	-0.307379011007527	0.452339977317718	-0.679530942257682	0.496801508975897	0.704523653877959	shared	3.08300513207579	3.48268462380522
chr1	20013348	20013584	Peak1177	chr1	19642180	19642430	Peak1177	1.79244800658868	4.00740468957558	0.733576036743393	0.725019874853138	0.64648124310128	1.57362297879356	1.92613350474765	2.16061353518328	0.529373600071165	3.42668278859179	1.61429202903942	0.568717122098817	11.1350154711909	1.19275402724703	0	0	2.00200843173911	-0.240960799983606	0.607621526303626	-0.396563962191159	0.691689032014622	0.838276870716598	shared	1.56607482996197	2.56249449116685
[truncated: 140,791 more rows]
