# Supplementary material for: Silencing of transposable elements may not be a major driver of regulatory evolution in primate iPSCs
Source: eLife. 2018 Apr 12;7:e33084. doi: 10.7554/eLife.33084 (PMC5943035; doi:10.7554/eLife.33084)
Supplement: Supplementary file 3. [file elife-33084-supp3.zip]

Archive with 3 entries (2 files):
- S2_Table
- __MACOSX/
- __MACOSX/._S2_Table
